# Supplementary material for: trans-Chlorido{3-chloro-2-[(1-naphth­yl)imino­meth­yl]phenyl-κ2 C 1,N}bis­(trimethyl­phosphane)nickel(II)
Source: Acta Crystallogr Sect E Struct Rep Online. 2010 Nov 17;66(Pt 12):m1589. doi: 10.1107/S1600536810046234 (PMC3011379; doi:10.1107/S1600536810046234)
Supplement: Supplementary file 1 [file e-66-m1589-sup1.cif]

##############################################################################
###                                                                        ###
###        Electronic paper (Acta Crystallographica Section E)             ###
###                                                                        ###
##############################################################################
#                                                                            #
# This CIF contains the data in a paper accepted for publication in Acta     #
# Crystallographica Section E. It conforms to the requirements of Notes      #
# for Authors for Section E, and has been peer reviewed under the auspices   #
# of the IUCr Commission on Journals.                                        #
#                                                                            #
# Full details of the Crystallographic Information File format               #
# are given in the paper "The Crystallographic Information File (CIF):       #
# a New Standard Archive File for Crystallography" by S. R. Hall, F. H.      #
# Allen and I. D. Brown [Acta Cryst. (1991), A47, 655-685].                  #
#                                                                            #
# The current version of the core CIF dictionary is obtainable from          #
# ftp://ftp.iucr.org/pub/cif_core.dic. The current version number is 2.4.    #
#                                                                            #
# Software is freely available for graphical display of the structure(s) in  #
# this CIF.  For information consult the CIF home page http://www.iucr.org/  #
# cif/home.html                                                              #
#                                                                            #
# This file may be used for bona fide research purposes within the           #
# scientific community so long as proper attribution is given to the journal # 
# article from which it was obtained.                                        #
#                                                                            #
##############################################################################
                                             
data_global
_audit_creation_method     'form.cif (version 2.0)'
_journal_data_validation_number     ?
_journal_date_recd_electronic     2010-09-15
_journal_date_accepted     2010-11-09
_journal_name_full     'Acta Crystallographica, Section E'
_journal_year     2010
_journal_volume     66
_journal_issue     12
_journal_page_first     m1589
_journal_page_last     m1589
_journal_paper_category     QM
_journal_coeditor_code     BV2163
_publ_contact_author_name     'Prof. Sun, Hongjian'
_publ_contact_author_address
;
      School of Chemistry and Chemical Engineering,
      Shandong University,
      Jinan 250100,
      P. R.China
;
_publ_contact_author_email     'hjsun@sdu.edu.cn'
_publ_contact_author_fax     '0086-531-88564464'
_publ_contact_author_phone     '0086-531-88361350'
_publ_section_title
;\
<i>trans</i>-Chlorido{3-chloro-2-[(1-naphthyl)iminomethyl]phenyl-\
\k^2^<i>C</i>^1^,<i>N</i>}bis(trimethylphosphane)nickel(II)
;
loop_
    _publ_author_name
    _publ_author_address
    'Cao, Ruixia'
;
Department of Chemistry,
Qilu Normal University,
Jinan 250013,
People's Republic of China
and
School of Chemistry and Chemical Engineering,
Shandong University,
Jinan 250100,
People's Republic of China
;
    'Sun, Hongjian'
;
School of Chemistry and Chemical Engineering,
Shandong University,
Jinan 250100,
People's Republic of China
;
data_I
_audit_creation_method     SHELXL-97
_chemical_name_systematic
;
<i>trans</i>-Chlorido{3-chloro-2-[(1-
naphthyl)iminomethyl]phenyl-
\k^2^<i>C</i>^1^,<i>N</i>}bis(trimethylphosphane)nickel(II)
;
_chemical_name_common     ?
_chemical_formula_moiety     'C23 H29 Cl2 N Ni P2'
_chemical_formula_sum     'C23 H29 Cl2 N Ni P2'
_chemical_formula_iupac     '[Ni (C17 H11 Cl N) Cl (C3 H9 P)2]'
_chemical_formula_weight     511.02
_chemical_melting_point     ?
_symmetry_cell_setting     orthorhombic
_symmetry_space_group_name_H-M     'P 21 21 21'
_symmetry_space_group_name_Hall     'P 2ac 2ab'
loop_
    _symmetry_equiv_pos_as_xyz
    'x, y, z'
    '-x+1/2, -y, z+1/2'
    '-x, y+1/2, -z+1/2'
    'x+1/2, -y+1/2, -z'
_cell_length_a     9.0529(19)
_cell_length_b     15.855(3)
_cell_length_c     17.869(4)
_cell_angle_alpha     90.00
_cell_angle_beta     90.00
_cell_angle_gamma     90.00
_cell_volume     2564.7(9)
_cell_formula_units_Z     4
_cell_measurement_reflns_used     5708
_cell_measurement_theta_min     3.45
_cell_measurement_theta_max     27.17
_cell_measurement_temperature     273(2)
_exptl_crystal_description     block
_exptl_crystal_colour     brown
_exptl_crystal_size_max     0.12
_exptl_crystal_size_mid     0.10
_exptl_crystal_size_min     0.08
_exptl_crystal_density_diffrn     1.323
_exptl_crystal_density_meas     ?
_exptl_crystal_density_method     'not measured'
_exptl_crystal_F_000     1064
_exptl_absorpt_coefficient_mu     1.099
_exptl_absorpt_correction_type     multi-scan
_exptl_absorpt_process_details     '(SADABS; Bruker, 2001)'
_exptl_absorpt_correction_T_min     0.8794
_exptl_absorpt_correction_T_max     0.9172
_exptl_special_details
;
;
_diffrn_ambient_temperature     273(2)
_diffrn_radiation_type     MoK\a
_diffrn_radiation_wavelength     0.71073
_diffrn_radiation_source     'fine-focus sealed tube'
_diffrn_radiation_monochromator     graphite
_diffrn_measurement_device_type     'Bruker APEXII CCD'
_diffrn_measurement_method     'phi and omega scans'
_diffrn_detector_area_resol_mean     ?
_diffrn_reflns_number     9377
_diffrn_reflns_av_R_equivalents     0.0451
_diffrn_reflns_av_sigmaI/netI     0.0366
_diffrn_reflns_theta_min     3.45
_diffrn_reflns_theta_max     23.50
_diffrn_reflns_theta_full     23.50
_diffrn_measured_fraction_theta_max     0.971
_diffrn_measured_fraction_theta_full     0.971
_diffrn_reflns_limit_h_min     -7
_diffrn_reflns_limit_h_max     9
_diffrn_reflns_limit_k_min     -16
_diffrn_reflns_limit_k_max     17
_diffrn_reflns_limit_l_min     -20
_diffrn_reflns_limit_l_max     14
_diffrn_standards_number     0
_diffrn_standards_interval_count     .
_diffrn_standards_interval_time     .
_diffrn_standards_decay_%     ?
_refine_special_details
;
Refinement of <i>F</i>^2^ against ALL reflections. The weighted <i>R</i>-factor
<i>wR</i> and goodness of fit <i>S</i> are based on <i>F</i>^2^, conventional
<i>R</i>-factors <i>R</i> are based on <i>F</i>, with <i>F</i> set to zero for
negative <i>F</i>^2^. The threshold expression of <i>F</i>^2^ >
\s(<i>F</i>^2^) is used only for calculating <i>R</i>-factors(gt) <i>etc</i>.
and is not relevant to the choice of reflections for refinement.
<i>R</i>-factors based on <i>F</i>^2^ are statistically about twice as large
as those based on <i>F</i>, and <i>R</i>- factors based on ALL data will be
even larger.
;
_reflns_number_total     3708
_reflns_number_gt     3376
_reflns_threshold_expression     I>2\s(I)
_refine_ls_structure_factor_coef     Fsqd
_refine_ls_matrix_type     full
_refine_ls_R_factor_all     0.0444
_refine_ls_R_factor_gt     0.0363
_refine_ls_wR_factor_gt     0.1091
_refine_ls_wR_factor_ref     0.1241
_refine_ls_goodness_of_fit_ref     0.998
_refine_ls_restrained_S_all     0.998
_refine_ls_number_reflns     3708
_refine_ls_number_parameters     268
_refine_ls_number_restraints     0
_refine_ls_hydrogen_treatment     constr
_refine_ls_weighting_scheme     calc
_refine_ls_weighting_details
         'calc w=1/[\s^2^(Fo^2^)+(0.1000P)^2^+0.1000P] where P=(Fo^2^+2Fc^2^)/3'
_atom_sites_solution_hydrogens     geom
_atom_sites_solution_primary     direct
_atom_sites_solution_secondary     difmap
_refine_ls_shift/su_max     0.077
_refine_ls_shift/su_mean     0.013
_refine_diff_density_max     0.301
_refine_diff_density_min     -0.235
_refine_ls_extinction_method     none
_refine_ls_extinction_coef     ?
_refine_ls_abs_structure_details     'Flack (1983), 1530 Friedel pairs'
_refine_ls_abs_structure_Flack     -0.03(2)
loop_
    _atom_type_symbol
    _atom_type_description
    _atom_type_scat_dispersion_real
    _atom_type_scat_dispersion_imag
    _atom_type_scat_source
    'C' 'C' 0.0033 0.0016
                         'International Tables Vol C Tables 4.2.6.8 and 6.1.1.4'
    'H' 'H' 0.0000 0.0000
                         'International Tables Vol C Tables 4.2.6.8 and 6.1.1.4'
    'N' 'N' 0.0061 0.0033
                         'International Tables Vol C Tables 4.2.6.8 and 6.1.1.4'
    'P' 'P' 0.1023 0.0942
                         'International Tables Vol C Tables 4.2.6.8 and 6.1.1.4'
    'Cl' 'Cl' 0.1484 0.1585
                         'International Tables Vol C Tables 4.2.6.8 and 6.1.1.4'
    'Ni' 'Ni' 0.3393 1.1124
                         'International Tables Vol C Tables 4.2.6.8 and 6.1.1.4'
_computing_data_collection     'APEX2 (Bruker, 2004)'
_computing_cell_refinement     'SAINT-Plus (Bruker, 2001)'
_computing_data_reduction     'SAINT-Plus (Bruker, 2001)'
_computing_structure_solution     'SHELXS97 (Sheldrick, 2008)'
_computing_structure_refinement     'SHELXL97 (Sheldrick, 2008)'
_computing_molecular_graphics     'SHELXTL (Sheldrick, 2008)'
_computing_publication_material     'SHELXTL (Sheldrick, 2008)'
loop_
    _atom_site_type_symbol
    _atom_site_label
    _atom_site_fract_x
    _atom_site_fract_y
    _atom_site_fract_z
    _atom_site_U_iso_or_equiv
    _atom_site_adp_type
    _atom_site_calc_flag
    _atom_site_refinement_flags
    _atom_site_occupancy
    _atom_site_disorder_assembly
    _atom_site_disorder_group
    Ni Ni1 0.24052(6) 0.05187(3) 0.99453(3) 0.03814(19) Uani d . 1 . .
    P P1 0.35371(15) 0.15563(8) 1.05246(8) 0.0494(3) Uani d . 1 . .
    Cl Cl2 0.17839(16) 0.13255(7) 0.89625(6) 0.0534(3) Uani d . 1 . .
    P P2 0.06670(16) -0.03809(9) 0.96442(8) 0.0553(4) Uani d . 1 . .
    Cl Cl1 0.6167(2) -0.17658(10) 1.12882(9) 0.0768(5) Uani d . 1 . .
    C C1 0.2869(5) -0.0146(3) 1.0792(2) 0.0414(11) Uani d . 1 . .
    C C11 0.6215(6) -0.0827(3) 0.7665(3) 0.0499(12) Uani d . 1 . .
    C C7 0.5207(5) -0.0170(3) 0.8785(2) 0.0418(11) Uani d . 1 . .
    C C6 0.4108(5) -0.0671(3) 1.0723(2) 0.0407(10) Uani d . 1 . .
    C C5 0.4571(6) -0.1144(3) 1.1346(3) 0.0531(13) Uani d . 1 . .
    C C12 0.5413(5) -0.0902(3) 0.8345(2) 0.0415(11) Uani d . 1 . .
    C C13 0.4820(6) -0.1712(3) 0.8525(3) 0.0549(13) Uani d . 1 . .
    H H13 0.4258 -0.1778 0.8956 0.066 Uiso calc R 1 . .
    C C16 0.6432(6) -0.1554(4) 0.7219(3) 0.0677(16) Uani d . 1 . .
    H H16 0.6961 -0.1509 0.6775 0.081 Uiso calc R 1 . .
    C C3 0.2568(7) -0.0621(4) 1.2072(3) 0.0676(15) Uani d . 1 . .
    H H3 0.2048 -0.0611 1.2520 0.081 Uiso calc R 1 . .
    C C8 0.5727(6) 0.0592(3) 0.8552(3) 0.0540(12) Uani d . 1 . .
    H H8 0.5541 0.1072 0.8837 0.065 Uiso calc R 1 . .
    C C10 0.6795(8) -0.0025(4) 0.7460(3) 0.0629(16) Uani d . 1 . .
    H H10 0.7354 0.0027 0.7025 0.076 Uiso calc R 1 . .
    C C9 0.6544(6) 0.0660(4) 0.7886(3) 0.0636(15) Uani d . 1 . .
    H H9 0.6914 0.1181 0.7739 0.076 Uiso calc R 1 . .
    C C4 0.3816(7) -0.1120(4) 1.2009(3) 0.0625(15) Uani d . 1 . .
    H H4 0.4139 -0.1438 1.2414 0.075 Uiso calc R 1 . .
    C C2 0.2089(6) -0.0139(3) 1.1482(3) 0.0549(13) Uani d . 1 . .
    H H2 0.1248 0.0193 1.1533 0.066 Uiso calc R 1 . .
    C C15 0.5889(8) -0.2305(4) 0.7425(3) 0.0728(18) Uani d . 1 . .
    H H15 0.6066 -0.2776 0.7129 0.087 Uiso calc R 1 . .
    C C14 0.5063(7) -0.2384(3) 0.8077(3) 0.0656(17) Uani d . 1 . .
    H H14 0.4673 -0.2907 0.8207 0.079 Uiso calc R 1 . .
    C C17 0.4894(5) -0.0668(3) 1.0012(2) 0.0417(10) Uani d . 1 . .
    H H17 0.5725 -0.1003 0.9943 0.050 Uiso calc R 1 . .
    N N1 0.4418(4) -0.0194(2) 0.9485(2) 0.0408(9) Uani d . 1 . .
    C C20 0.3896(9) 0.2490(4) 0.9963(5) 0.101(3) Uani d . 1 . .
    H H20A 0.2987 0.2786 0.9877 0.151 Uiso calc R 1 . .
    H H20B 0.4317 0.2325 0.9492 0.151 Uiso calc R 1 . .
    H H20C 0.4574 0.2852 1.0223 0.151 Uiso calc R 1 . .
    C C22 0.0628(10) -0.1413(4) 1.0068(4) 0.100(3) Uani d . 1 . .
    H H22A 0.0305 -0.1366 1.0578 0.150 Uiso calc R 1 . .
    H H22B 0.1600 -0.1655 1.0055 0.150 Uiso calc R 1 . .
    H H22C -0.0043 -0.1769 0.9797 0.150 Uiso calc R 1 . .
    C C19 0.2610(11) 0.2004(5) 1.1325(5) 0.125(3) Uani d . 1 . .
    H H19A 0.2614 0.1603 1.1728 0.188 Uiso calc R 1 . .
    H H19B 0.1608 0.2138 1.1194 0.188 Uiso calc R 1 . .
    H H19C 0.3113 0.2508 1.1478 0.188 Uiso calc R 1 . .
    C C21 0.5326(7) 0.1326(4) 1.0908(5) 0.092(2) Uani d . 1 . .
    H H21A 0.5768 0.1837 1.1089 0.139 Uiso calc R 1 . .
    H H21B 0.5942 0.1086 1.0526 0.139 Uiso calc R 1 . .
    H H21C 0.5225 0.0932 1.1313 0.139 Uiso calc R 1 . .
    C C23 0.0528(11) -0.0661(5) 0.8660(4) 0.107(3) Uani d . 1 . .
    H H23A -0.0202 -0.1095 0.8598 0.161 Uiso calc R 1 . .
    H H23B 0.1467 -0.0864 0.8486 0.161 Uiso calc R 1 . .
    H H23C 0.0247 -0.0173 0.8375 0.161 Uiso calc R 1 . .
    C C24 -0.1127(8) 0.0025(6) 0.9863(8) 0.153(5) Uani d . 1 . .
    H H24A -0.1864 -0.0304 0.9611 0.229 Uiso calc R 1 . .
    H H24B -0.1193 0.0601 0.9702 0.229 Uiso calc R 1 . .
    H H24C -0.1285 -0.0005 1.0394 0.229 Uiso calc R 1 . .
loop_
    _atom_site_aniso_label
    _atom_site_aniso_U_11
    _atom_site_aniso_U_22
    _atom_site_aniso_U_33
    _atom_site_aniso_U_12
    _atom_site_aniso_U_13
    _atom_site_aniso_U_23
    Ni1 0.0381(3) 0.0439(3) 0.0325(3) -0.0004(2) -0.0001(3) -0.0011(2)
    P1 0.0460(8) 0.0455(7) 0.0568(8) 0.0043(5) -0.0126(6) -0.0108(6)
    Cl2 0.0715(9) 0.0493(6) 0.0394(6) 0.0043(6) -0.0041(6) 0.0024(5)
    P2 0.0516(8) 0.0554(8) 0.0588(8) -0.0134(6) -0.0078(6) 0.0076(6)
    Cl1 0.0980(12) 0.0663(9) 0.0660(9) 0.0286(8) -0.0186(8) 0.0038(7)
    C1 0.040(3) 0.052(3) 0.032(2) -0.006(2) -0.0020(18) -0.0021(19)
    C11 0.048(3) 0.067(3) 0.034(2) 0.011(2) 0.005(2) -0.001(2)
    C7 0.038(3) 0.049(3) 0.038(2) 0.006(2) 0.0041(19) 0.008(2)
    C6 0.047(3) 0.037(2) 0.037(2) -0.006(2) 0.000(2) 0.0006(18)
    C5 0.069(4) 0.043(3) 0.047(3) 0.000(2) -0.010(3) 0.000(2)
    C12 0.040(3) 0.050(3) 0.035(2) 0.006(2) 0.0009(19) 0.001(2)
    C13 0.063(3) 0.058(3) 0.044(3) 0.000(3) 0.004(2) -0.003(2)
    C16 0.061(4) 0.092(5) 0.050(3) 0.013(3) 0.012(3) -0.013(3)
    C3 0.077(4) 0.092(4) 0.034(3) -0.016(4) 0.007(3) 0.008(3)
    C8 0.059(3) 0.052(3) 0.051(3) -0.003(3) 0.009(2) 0.009(2)
    C10 0.056(3) 0.083(4) 0.050(3) -0.006(3) 0.014(2) 0.013(3)
    C9 0.066(4) 0.070(4) 0.055(3) -0.009(3) 0.006(3) 0.016(3)
    C4 0.080(4) 0.071(4) 0.037(3) -0.002(3) -0.002(3) 0.012(2)
    C2 0.050(3) 0.076(3) 0.039(3) -0.001(3) 0.007(2) -0.004(2)
    C15 0.091(5) 0.073(4) 0.055(3) 0.015(4) -0.005(3) -0.020(3)
    C14 0.094(5) 0.052(3) 0.051(3) -0.003(3) -0.006(3) -0.006(2)
    C17 0.038(2) 0.045(2) 0.042(2) 0.0057(19) 0.003(2) -0.006(2)
    N1 0.044(2) 0.043(2) 0.0351(19) 0.0075(17) 0.0027(17) -0.0007(16)
    C20 0.120(6) 0.060(4) 0.122(6) -0.024(4) -0.063(6) 0.014(4)
    C22 0.155(7) 0.066(4) 0.080(4) -0.054(4) -0.041(5) 0.024(4)
    C19 0.130(7) 0.113(6) 0.134(7) 0.009(6) 0.032(7) -0.069(6)
    C21 0.063(4) 0.065(4) 0.149(7) 0.003(3) -0.045(4) -0.010(4)
    C23 0.151(7) 0.094(5) 0.078(4) -0.054(5) -0.051(5) 0.005(4)
    C24 0.042(4) 0.111(7) 0.305(17) -0.021(4) 0.022(7) -0.009(9)
_geom_special_details
;
All e.s.d.'s (except the e.s.d. in the dihedral angle between two l.s. planes)
are estimated using the full covariance matrix. The cell e.s.d.'s are taken
into account individually in the estimation of e.s.d.'s in distances, angles
and torsion angles; correlations between e.s.d.'s in cell parameters are only
used when they are defined by crystal symmetry. An approximate (isotropic)
treatment of cell e.s.d.'s is used for estimating e.s.d.'s involving l.s.
planes.
;
loop_
    _geom_bond_atom_site_label_1
    _geom_bond_atom_site_label_2
    _geom_bond_site_symmetry_2
    _geom_bond_distance
    _geom_bond_publ_flag
    Ni1 C1 . 1.891(4) ?
    Ni1 P2 . 2.1908(15) ?
    Ni1 P1 . 2.1973(14) ?
    Ni1 Cl2 . 2.2443(13) ?
    Ni1 N1 . 2.297(4) ?
    P1 C21 . 1.796(6) ?
    P1 C19 . 1.803(7) ?
    P1 C20 . 1.818(7) ?
    P2 C24 . 1.790(8) ?
    P2 C22 . 1.804(6) ?
    P2 C23 . 1.819(7) ?
    Cl1 C5 . 1.752(6) ?
    C1 C6 . 1.402(7) ?
    C1 C2 . 1.420(7) ?
    C11 C16 . 1.415(8) ?
    C11 C10 . 1.423(8) ?
    C11 C12 . 1.421(6) ?
    C7 C8 . 1.362(7) ?
    C7 C12 . 1.414(6) ?
    C7 N1 . 1.441(6) ?
    C6 C5 . 1.406(7) ?
    C6 C17 . 1.456(6) ?
    C5 C4 . 1.368(8) ?
    C12 C13 . 1.428(7) ?
    C13 C14 . 1.349(7) ?
    C13 H13 . 0.9300 ?
    C16 C15 . 1.339(9) ?
    C16 H16 . 0.9300 ?
    C3 C2 . 1.372(8) ?
    C3 C4 . 1.384(8) ?
    C3 H3 . 0.9300 ?
    C8 C9 . 1.405(7) ?
    C8 H8 . 0.9300 ?
    C10 C9 . 1.346(8) ?
    C10 H10 . 0.9300 ?
    C9 H9 . 0.9300 ?
    C4 H4 . 0.9300 ?
    C2 H2 . 0.9300 ?
    C15 C14 . 1.391(9) ?
    C15 H15 . 0.9300 ?
    C14 H14 . 0.9300 ?
    C17 N1 . 1.279(6) ?
    C17 H17 . 0.9300 ?
    C20 H20A . 0.9600 ?
    C20 H20B . 0.9600 ?
    C20 H20C . 0.9600 ?
    C22 H22A . 0.9600 ?
    C22 H22B . 0.9600 ?
    C22 H22C . 0.9600 ?
    C19 H19A . 0.9600 ?
    C19 H19B . 0.9600 ?
    C19 H19C . 0.9600 ?
    C21 H21A . 0.9600 ?
    C21 H21B . 0.9600 ?
    C21 H21C . 0.9600 ?
    C23 H23A . 0.9600 ?
    C23 H23B . 0.9600 ?
    C23 H23C . 0.9600 ?
    C24 H24A . 0.9600 ?
    C24 H24B . 0.9600 ?
    C24 H24C . 0.9600 ?
loop_
    _geom_angle_atom_site_label_1
    _geom_angle_atom_site_label_2
    _geom_angle_atom_site_label_3
    _geom_angle_site_symmetry_1
    _geom_angle_site_symmetry_3
    _geom_angle
    _geom_angle_publ_flag
    C1 Ni1 P2 . . 89.63(14) ?
    C1 Ni1 P1 . . 86.35(14) ?
    P2 Ni1 P1 . . 159.73(6) ?
    C1 Ni1 Cl2 . . 177.94(15) ?
    P2 Ni1 Cl2 . . 89.94(5) ?
    P1 Ni1 Cl2 . . 93.37(5) ?
    C1 Ni1 N1 . . 80.57(17) ?
    P2 Ni1 N1 . . 99.30(11) ?
    P1 Ni1 N1 . . 99.62(10) ?
    Cl2 Ni1 N1 . . 101.48(10) ?
    C21 P1 C19 . . 101.4(5) ?
    C21 P1 C20 . . 102.4(4) ?
    C19 P1 C20 . . 101.6(5) ?
    C21 P1 Ni1 . . 116.6(2) ?
    C19 P1 Ni1 . . 116.8(3) ?
    C20 P1 Ni1 . . 115.7(3) ?
    C24 P2 C22 . . 102.5(5) ?
    C24 P2 C23 . . 103.7(6) ?
    C22 P2 C23 . . 100.5(3) ?
    C24 P2 Ni1 . . 111.3(3) ?
    C22 P2 Ni1 . . 120.1(2) ?
    C23 P2 Ni1 . . 116.5(3) ?
    C6 C1 C2 . . 118.6(4) ?
    C6 C1 Ni1 . . 116.0(3) ?
    C2 C1 Ni1 . . 125.4(4) ?
    C16 C11 C10 . . 122.1(5) ?
    C16 C11 C12 . . 118.9(5) ?
    C10 C11 C12 . . 119.0(4) ?
    C8 C7 C12 . . 120.9(4) ?
    C8 C7 N1 . . 117.4(4) ?
    C12 C7 N1 . . 121.7(4) ?
    C1 C6 C5 . . 119.1(4) ?
    C1 C6 C17 . . 117.7(4) ?
    C5 C6 C17 . . 123.1(5) ?
    C4 C5 C6 . . 121.4(5) ?
    C4 C5 Cl1 . . 118.6(4) ?
    C6 C5 Cl1 . . 120.0(4) ?
    C7 C12 C13 . . 124.3(4) ?
    C7 C12 C11 . . 118.2(4) ?
    C13 C12 C11 . . 117.4(4) ?
    C14 C13 C12 . . 121.0(5) ?
    C14 C13 H13 . . 119.5 ?
    C12 C13 H13 . . 119.5 ?
    C15 C16 C11 . . 121.2(5) ?
    C15 C16 H16 . . 119.4 ?
    C11 C16 H16 . . 119.4 ?
    C2 C3 C4 . . 120.9(5) ?
    C2 C3 H3 . . 119.5 ?
    C4 C3 H3 . . 119.5 ?
    C7 C8 C9 . . 120.5(5) ?
    C7 C8 H8 . . 119.7 ?
    C9 C8 H8 . . 119.7 ?
    C9 C10 C11 . . 120.8(5) ?
    C9 C10 H10 . . 119.6 ?
    C11 C10 H10 . . 119.6 ?
    C10 C9 C8 . . 120.5(5) ?
    C10 C9 H9 . . 119.8 ?
    C8 C9 H9 . . 119.8 ?
    C5 C4 C3 . . 119.6(5) ?
    C5 C4 H4 . . 120.2 ?
    C3 C4 H4 . . 120.2 ?
    C3 C2 C1 . . 120.3(5) ?
    C3 C2 H2 . . 119.8 ?
    C1 C2 H2 . . 119.8 ?
    C16 C15 C14 . . 120.5(5) ?
    C16 C15 H15 . . 119.7 ?
    C14 C15 H15 . . 119.7 ?
    C13 C14 C15 . . 120.8(6) ?
    C13 C14 H14 . . 119.6 ?
    C15 C14 H14 . . 119.6 ?
    N1 C17 C6 . . 118.7(4) ?
    N1 C17 H17 . . 120.6 ?
    C6 C17 H17 . . 120.6 ?
    C17 N1 C7 . . 119.2(4) ?
    C17 N1 Ni1 . . 107.0(3) ?
    C7 N1 Ni1 . . 133.7(3) ?
    P1 C20 H20A . . 109.5 ?
    P1 C20 H20B . . 109.5 ?
    H20A C20 H20B . . 109.5 ?
    P1 C20 H20C . . 109.5 ?
    H20A C20 H20C . . 109.5 ?
    H20B C20 H20C . . 109.5 ?
    P2 C22 H22A . . 109.5 ?
    P2 C22 H22B . . 109.5 ?
    H22A C22 H22B . . 109.5 ?
    P2 C22 H22C . . 109.5 ?
    H22A C22 H22C . . 109.5 ?
    H22B C22 H22C . . 109.5 ?
    P1 C19 H19A . . 109.5 ?
    P1 C19 H19B . . 109.5 ?
    H19A C19 H19B . . 109.5 ?
    P1 C19 H19C . . 109.5 ?
    H19A C19 H19C . . 109.5 ?
    H19B C19 H19C . . 109.5 ?
    P1 C21 H21A . . 109.5 ?
    P1 C21 H21B . . 109.5 ?
    H21A C21 H21B . . 109.5 ?
    P1 C21 H21C . . 109.5 ?
    H21A C21 H21C . . 109.5 ?
    H21B C21 H21C . . 109.5 ?
    P2 C23 H23A . . 109.5 ?
    P2 C23 H23B . . 109.5 ?
    H23A C23 H23B . . 109.5 ?
    P2 C23 H23C . . 109.5 ?
    H23A C23 H23C . . 109.5 ?
    H23B C23 H23C . . 109.5 ?
    P2 C24 H24A . . 109.5 ?
    P2 C24 H24B . . 109.5 ?
    H24A C24 H24B . . 109.5 ?
    P2 C24 H24C . . 109.5 ?
    H24A C24 H24C . . 109.5 ?
    H24B C24 H24C . . 109.5 ?
