# Supplementary material for: trans-Chlorido{3-chloro-2-[(1-naphth­yl)imino­meth­yl]phenyl-κ2 C 1,N}bis­(trimethyl­phosphane)nickel(II)
Source: Acta Crystallogr Sect E Struct Rep Online. 2010 Nov 17;66(Pt 12):m1589. doi: 10.1107/S1600536810046234 (PMC3011379; doi:10.1107/S1600536810046234)
Supplement: Supplementary file 2 [file e-66-m1589-Isup2.hkl]

# 
# h,k,l, Fc-squared, Fo-squared, sigma(Fo-squared) and status flag 
# 
data_I
_shelx_title ' 4 in P2(1)2(1)2(1)' 
_shelx_refln_list_code          4 
_shelx_F_calc_maximum      179.85 
_exptl_crystal_F_000      1064.00 
_reflns_d_resolution_high  0.8914 
 
loop_ 
 _symmetry_equiv_pos_as_xyz 
 'x, y, z' 
 '-x+1/2, -y, z+1/2' 
 '-x, y+1/2, -z+1/2' 
 'x+1/2, -y+1/2, -z' 
 
_cell_length_a     9.0529 
_cell_length_b    15.8546 
_cell_length_c    17.8686 
_cell_angle_alpha  90.000 
_cell_angle_beta   90.000 
_cell_angle_gamma  90.000 
 
_shelx_F_squared_multiplier     1.000 
 
loop_ 
 _refln_index_h 
 _refln_index_k 
 _refln_index_l 
 _refln_F_squared_calc 
 _refln_F_squared_meas 
 _refln_F_squared_sigma 
 _refln_observed_status 
   4   0   0      370.32      333.96      8.38 o 
   6   0   0     1750.42     1750.55     20.12 o 
   2   1   0     8834.65     8979.31     47.41 o 
   3   1   0     7847.19     8372.54     30.72 o 
   4   1   0      510.28      473.10     20.51 o 
   5   1   0     9199.83     9450.12    134.64 o 
   6   1   0     2169.09     2035.91     40.18 o 
   7   1   0      496.07      472.66     20.65 o 
   2   2   0     3034.52     3504.02     67.69 o 
   3   2   0     1764.96     1593.59     11.51 o 
   4   2   0     8052.85     7890.11     46.87 o 
   5   2   0      449.66      369.33     34.20 o 
   6   2   0     3368.71     3355.70    103.36 o 
   7   2   0       36.66        4.77      9.62 o 
   1   3   0      676.80      684.20     17.02 o 
   2   3   0     5529.90     5680.97    281.98 o 
   3   3   0      174.10      223.42      8.36 o 
   4   3   0      664.69      489.21     26.31 o 
   5   3   0     7105.64     7105.01     89.38 o 
   6   3   0      206.59      253.87     42.52 o 
   7   3   0     1483.50     1514.84     63.68 o 
   0   4   0       47.60       54.35      5.77 o 
   1   4   0     1034.70     1023.61      8.88 o 
   2   4   0      117.51      160.56      5.58 o 
   3   4   0        1.73       15.22      5.88 o 
   4   4   0     3343.92     3602.54     93.60 o 
   5   4   0     1259.10     1157.20     56.30 o 
   6   4   0     2607.48     2486.67     26.26 o 
   7   4   0       13.52       40.89     10.65 o 
   1   5   0      638.85      650.41     12.10 o 
   2   5   0      337.16      341.34      9.39 o 
   3   5   0      387.87      491.87     13.88 o 
   4   5   0     1621.28     1694.49     51.32 o 
   5   5   0      720.85      645.09     24.19 o 
   6   5   0      742.25      812.87     21.30 o 
   7   5   0       99.67       67.73      9.46 o 
   0   6   0     1615.07     1565.91     22.71 o 
   1   6   0        4.07       -1.78      2.95 o 
   2   6   0      296.02      305.48      7.92 o 
   3   6   0      419.31      457.12     34.58 o 
   4   6   0     2324.62     2141.59    164.21 o 
   5   6   0       81.08       82.62      5.82 o 
   6   6   0     1323.40     1310.27     17.87 o 
   1   7   0        3.71       17.49      4.04 o 
   2   7   0     3222.25     3163.68     90.31 o 
   3   7   0     2938.01     3059.90    116.06 o 
   4   7   0       24.32       31.57      7.34 o 
   5   7   0     2496.79     2488.16     60.50 o 
   6   7   0      381.64      435.83     14.13 o 
   7   7   0     1204.17     1182.69     19.62 o 
   0   8   0     1274.51     1362.39     25.49 o 
   1   8   0     1299.80     1471.68     19.32 o 
   2   8   0     1157.20      958.31     17.89 o 
   3   8   0      152.21      137.18      8.38 o 
   4   8   0      792.49      652.63     21.11 o 
   5   8   0      581.39      592.73     42.02 o 
   6   8   0     3053.21     2889.53    108.35 o 
   7   8   0        3.77      -12.54     10.45 o 
   1   9   0     2997.59     2820.93    118.63 o 
   2   9   0        1.06       16.74     15.63 o 
   3   9   0     1283.83     1303.63     57.21 o 
   4   9   0      331.01      330.40     11.91 o 
   5   9   0     2201.52     2149.02    164.21 o 
   6   9   0       35.52       43.51      8.78 o 
   7   9   0      512.17      560.24     30.40 o 
   0  10   0    10375.58    10808.31     77.21 o 
   1  10   0      111.57      122.82     35.80 o 
   2  10   0     1849.37     1884.55    114.06 o 
   3  10   0      559.52      518.09     22.62 o 
   4  10   0      292.71      240.92     12.09 o 
   5  10   0      275.06      273.92     17.14 o 
   6  10   0      318.39      355.28     25.66 o 
   7  10   0       30.66       37.49     10.61 o 
   1  11   0     6794.49     6727.73    223.32 o 
   2  11   0     1111.71      998.38     70.39 o 
   3  11   0       56.37       51.57     10.83 o 
   4  11   0      154.02      165.20     11.43 o 
   5  11   0      362.88      329.04     20.02 o 
   6  11   0      492.59      518.93     31.12 o 
   7  11   0      235.00      224.21     14.93 o 
   0  12   0      165.29      181.71     19.94 o 
   1  12   0      557.92      615.71     34.90 o 
   2  12   0      674.66      643.99     57.16 o 
   3  12   0        1.50       -1.98     16.87 o 
   4  12   0     1492.80     1461.46    133.44 o 
   5  12   0      344.86      325.99     19.98 o 
   6  12   0      560.68      557.40     28.29 o 
   7  12   0       79.13       64.84     11.67 o 
   1  13   0      310.91      289.80     19.42 o 
   2  13   0     1482.04     1513.62     87.03 o 
   3  13   0       23.40       11.90     13.19 o 
   4  13   0      174.72      202.22     27.14 o 
   5  13   0      448.45      436.71     50.86 o 
   6  13   0        6.53      -19.42     12.95 o 
   0  14   0        0.56      -16.94     17.54 o 
   1  14   0       80.84       74.87     14.50 o 
   2  14   0      238.55      282.67     20.69 o 
   3  14   0      755.98      809.97     25.99 o 
   4  14   0        3.51       17.42     15.25 o 
   5  14   0       53.36       91.14     42.47 o 
   6  14   0      236.61      210.99     19.87 o 
   1  15   0      165.88      135.54     16.66 o 
   2  15   0      107.82      116.53     17.07 o 
   3  15   0      200.83      233.30     19.64 o 
   4  15   0      156.64      200.54     20.17 o 
   5  15   0        7.47       -8.33     16.97 o 
   0  16   0      308.06      266.05     30.96 o 
   1  16   0        0.20      -22.46     14.97 o 
   2  16   0      125.33      144.15     18.97 o 
   3  16   0        0.35       -4.09     17.31 o 
   4  16   0      176.71      173.08     37.74 o 
   1  17   0       10.52      -22.49     16.86 o 
   2  17   0      340.01      357.76     25.05 o 
   2   0   1     1120.26     1029.32     13.94 o 
   3   0   1     1272.38     1313.19     22.45 o 
   4   0   1       54.40       52.84      4.09 o 
   5   0   1      317.36      388.03     18.39 o 
   6   0   1     2457.57     2066.85     47.98 o 
   7   0   1       18.36        4.83      9.41 o 
   8   0   1      340.83      360.27     24.51 o 
  -8   1   1      155.39      122.87     18.74 o 
  -7   1   1     1425.80     1316.94     20.99 o 
  -6   1   1      156.85      137.45     26.90 o 
  -5   1   1      114.72      118.29     19.93 o 
  -4   1   1       21.65       25.92      4.05 o 
  -3   1   1     2279.02     2587.15     54.35 o 
  -2   1   1    27533.20    30157.21     96.40 o 
   2   1   1    28246.92    30571.46     99.03 o 
   3   1   1     2186.29     2494.09     13.47 o 
   4   1   1       49.36       67.24      7.20 o 
   5   1   1      138.00      159.37      8.81 o 
   6   1   1      181.07      193.19     10.41 o 
   7   1   1     1407.55     1350.02     31.41 o 
   8   1   1      134.85      108.70     18.89 o 
  -8   2   1       48.53        6.00     16.57 o 
  -7   2   1      412.37      327.70     14.68 o 
  -6   2   1      668.76      613.09     36.74 o 
  -5   2   1     1224.33     1251.51     25.01 o 
  -4   2   1      426.06      399.78     25.56 o 
  -3   2   1    11766.14    12603.22    173.95 o 
  -2   2   1     3119.99     3075.45     62.93 o 
  -1   2   1    11367.41    12448.30    300.87 o 
   2   2   1     3191.12     3132.48     77.64 o 
   3   2   1    11387.07    12119.51     61.59 o 
   4   2   1      383.00      338.17     13.73 o 
   5   2   1     1217.20     1278.45     33.05 o 
   6   2   1      697.32      680.20     44.44 o 
   7   2   1      429.71      386.51     23.39 o 
   8   2   1       29.46       -6.67     16.79 o 
  -8   3   1      721.01      692.06     29.09 o 
  -7   3   1       24.57       21.59     20.09 o 
  -6   3   1      116.28      104.60     20.57 o 
  -5   3   1      922.99      945.30     33.22 o 
  -4   3   1     2762.13     2640.80     36.24 o 
  -3   3   1     1112.91     1095.37     42.42 o 
  -2   3   1    18272.29    19752.02    928.39 o 
  -1   3   1     7483.65     8692.26    329.84 o 
   0   3   1      263.17      292.59      8.06 o 
   1   3   1     7550.35     8388.22    424.86 o 
   2   3   1    18179.19    18936.21   1240.65 o 
   3   3   1     1129.57     1084.15     18.88 o 
   4   3   1     2455.72     2435.24    104.06 o 
   5   3   1      923.49      987.26     14.83 o 
   6   3   1      145.18      112.50      8.07 o 
   7   3   1       25.02       33.49      9.96 o 
   8   3   1      734.29      711.63     29.54 o 
  -8   4   1       26.00        8.62     17.99 o 
  -7   4   1      841.43      858.51     28.56 o 
  -6   4   1       21.32       69.45     10.68 o 
  -5   4   1     2854.80     2519.60     65.44 o 
  -4   4   1      486.78      499.72     13.26 o 
  -3   4   1    18360.91    18998.16   1063.84 o 
  -2   4   1     3445.02     3763.73    128.57 o 
  -1   4   1     7369.84     7813.60    190.68 o 
   0   4   1     1161.82     1185.20      9.36 o 
   1   4   1     6261.69     6332.68    157.84 o 
   2   4   1     3482.79     3550.32    280.40 o 
   3   4   1    18181.13    18647.01    380.14 o 
   4   4   1      482.25      472.54      8.38 o 
   5   4   1     2687.47     2529.92     40.91 o 
   6   4   1       18.33       18.01      9.09 o 
   7   4   1      864.67      889.88     36.84 o 
   8   4   1       30.07       -5.32     18.07 o 
  -8   5   1     1444.20     1535.25     38.83 o 
  -7   5   1      270.84      257.39     15.49 o 
  -6   5   1     3017.92     2955.27     23.23 o 
  -5   5   1      110.05      118.01      6.79 o 
  -4   5   1     3234.31     3124.80    124.40 o 
  -3   5   1      668.26      620.92     19.21 o 
  -2   5   1    11406.32    12484.10    433.80 o 
  -1   5   1       55.59       56.39      3.69 o 
   0   5   1      342.54      343.72      6.53 o 
   1   5   1       47.60       51.64      4.16 o 
   2   5   1    10597.16    11265.06    382.31 o 
   3   5   1      645.35      598.84     22.10 o 
   4   5   1     3437.98     3289.70     77.63 o 
   5   5   1      109.57      116.69      8.87 o 
   6   5   1     3073.85     2887.48     67.65 o 
   7   5   1      269.10      223.98     17.99 o 
   8   5   1     1437.38     1517.04     38.68 o 
  -8   6   1       61.04       67.84     21.51 o 
  -7   6   1     1828.19     1856.19     26.95 o 
  -6   6   1       70.92       86.56     11.82 o 
  -5   6   1     2565.23     2347.34     65.40 o 
  -4   6   1      209.52      235.74      9.92 o 
  -3   6   1     6536.78     6721.60    312.94 o 
  -2   6   1      224.97      231.26     12.97 o 
  -1   6   1     1017.24     1080.92     11.57 o 
   0   6   1      561.48      485.64      8.29 o 
   1   6   1     1342.79     1455.24     61.25 o 
   2   6   1      222.81      214.37      7.10 o 
   3   6   1     6676.99     6797.10    546.22 o 
   4   6   1      216.93      233.75     10.65 o 
   5   6   1     2385.16     2144.62     60.54 o 
   6   6   1       60.72       60.15      8.59 o 
   7   6   1     1780.63     1747.73     26.95 o 
   8   6   1       51.04       41.08     20.09 o 
  -8   7   1      907.19      985.25     37.03 o 
  -7   7   1        7.82       35.38     19.79 o 
  -6   7   1      140.54      169.59     11.49 o 
  -5   7   1       19.11       30.55      6.44 o 
  -4   7   1     2783.82     2693.07    106.93 o 
  -3   7   1     3051.33     3317.07    127.64 o 
  -2   7   1     5748.23     5789.09    179.38 o 
  -1   7   1     1576.55     1673.32     23.50 o 
   0   7   1      609.93      697.92     10.49 o 
   1   7   1     1612.18     1661.52     45.69 o 
   2   7   1     5631.74     5503.88    285.61 o 
   3   7   1     2978.62     3159.13    149.92 o 
   4   7   1     3091.35     2922.43    247.72 o 
   5   7   1       24.17       24.41      6.44 o 
   6   7   1      141.05      150.78      9.95 o 
   8   7   1      874.97      866.88     34.41 o 
  -8   8   1      383.17      443.03     32.38 o 
  -7   8   1      285.29      271.99     15.06 o 
  -6   8   1       50.27       77.32     18.97 o 
  -5   8   1      826.55      859.69     30.39 o 
  -4   8   1      178.37      167.34      9.90 o 
  -3   8   1     1793.87     1887.76     78.51 o 
  -2   8   1      920.65      916.25     19.25 o 
  -1   8   1     2030.75     1977.13     44.71 o 
   0   8   1       38.73       34.26      6.09 o 
   1   8   1     2019.91     2004.68     44.83 o 
   2   8   1      912.27      929.85     24.63 o 
   3   8   1     1842.92     1886.10     69.40 o 
   4   8   1      179.47      162.72      9.22 o 
   5   8   1      888.90      886.39     24.97 o 
   6   8   1       36.50       63.52     16.98 o 
   7   8   1      265.95      246.33     17.93 o 
   8   8   1      386.90      396.86     29.69 o 
  -7   9   1     1079.86     1124.28     36.78 o 
  -6   9   1      228.33      203.35     11.25 o 
  -5   9   1      189.92      204.41     13.81 o 
  -4   9   1      291.32      272.39     15.56 o 
  -3   9   1      795.27      763.98     44.63 o 
  -2   9   1     1099.23     1093.20     28.76 o 
  -1   9   1      756.26      719.69     14.05 o 
   0   9   1     1157.10     1223.98     19.61 o 
   1   9   1      747.33      732.97     51.57 o 
   2   9   1     1119.63     1125.44     60.87 o 
   3   9   1      793.81      736.30     67.43 o 
   4   9   1      293.10      270.02     11.48 o 
   5   9   1      193.60      237.34     12.80 o 
   6   9   1      223.05      195.62     10.95 o 
   7   9   1     1099.76     1083.67     26.46 o 
   8   9   1      189.02      166.17     17.91 o 
  -7  10   1       39.22       46.65     13.12 o 
  -6  10   1      826.83      778.94     36.95 o 
  -5  10   1      235.62      221.68     13.25 o 
  -4  10   1       44.30       42.22      8.70 o 
  -3  10   1      453.00      418.52     21.38 o 
  -2  10   1      270.92      257.99     22.41 o 
  -1  10   1      282.59      237.47     28.60 o 
   0  10   1        6.19       23.33      9.57 o 
   1  10   1      282.26      273.00     35.20 o 
   2  10   1      254.44      211.46     40.26 o 
   3  10   1      465.90      465.08     25.79 o 
   4  10   1       33.55       45.02     10.08 o 
   5  10   1      240.97      217.56     16.17 o 
   6  10   1      845.91      796.91     27.52 o 
   7  10   1       38.19       49.41     11.93 o 
   8  10   1      312.47      354.09     21.95 o 
  -7  11   1      341.76      303.22     14.87 o 
  -6  11   1      139.73      145.32     16.16 o 
  -5  11   1      123.45      129.73     32.98 o 
  -4  11   1       38.98       56.98      9.58 o 
  -3  11   1      224.06      221.92     17.13 o 
  -2  11   1      720.30      782.88     49.46 o 
  -1  11   1     1370.18     1361.92     25.79 o 
   0  11   1     2136.81     2203.45     61.81 o 
   1  11   1     1358.17     1450.92     49.40 o 
   2  11   1      796.42      874.81     63.23 o 
   3  11   1      239.88      233.59     15.20 o 
   4  11   1       47.30       46.11     11.10 o 
   5  11   1      137.94      147.06     31.07 o 
   6  11   1      131.19      130.26     11.54 o 
   7  11   1      360.48      319.52     16.90 o 
  -7  12   1        5.16       -0.50     11.21 o 
  -6  12   1      124.14      139.02     17.22 o 
  -5  12   1      170.37      188.28     19.30 o 
  -4  12   1      105.55      142.90     25.12 o 
  -3  12   1     1118.63     1106.25     66.27 o 
  -2  12   1     1078.74     1033.20     61.40 o 
  -1  12   1     1963.02     1992.48     85.83 o 
   0  12   1       11.34       18.89     11.08 o 
   1  12   1     2116.11     2214.19     45.58 o 
   2  12   1     1067.58     1048.16     87.59 o 
   3  12   1     1088.89     1052.92     89.66 o 
   4  12   1      121.70      139.19     22.60 o 
   5  12   1      223.54      235.75     18.48 o 
   6  12   1      123.94      132.28     12.07 o 
   7  12   1       10.99        0.39     12.31 o 
  -6  13   1      125.95      107.67     27.44 o 
  -5  13   1       73.71      100.89     16.93 o 
  -4  13   1      715.80      740.52     33.97 o 
  -3  13   1       79.48       71.07     15.70 o 
  -2  13   1     1289.94     1320.80     91.08 o 
  -1  13   1      632.46      631.74     80.14 o 
   0  13   1     3792.77     3920.11     40.10 o 
   1  13   1      612.12      612.77     21.89 o 
   2  13   1     1180.90     1182.02     90.82 o 
   3  13   1       79.12       79.79     14.23 o 
   4  13   1      706.11      728.80     56.78 o 
   5  13   1       68.31       88.00     28.30 o 
   6  13   1      148.91      149.22     27.12 o 
  -6  14   1       22.87       -0.53     16.75 o 
  -5  14   1      672.76      717.10     80.77 o 
  -4  14   1       82.20       78.62     16.67 o 
  -3  14   1     1573.37     1581.19     32.57 o 
  -2  14   1      204.53      241.94     19.00 o 
  -1  14   1      782.48      778.77     24.14 o 
   0  14   1      888.74      946.66     25.38 o 
   1  14   1      826.36      824.36     24.91 o 
   2  14   1      190.86      224.44     18.91 o 
   3  14   1     1622.46     1695.53     69.23 o 
   4  14   1       85.39      100.78     16.67 o 
   5  14   1      618.87      635.15     80.51 o 
   6  14   1       22.82       26.71     13.93 o 
  -5  15   1       42.31        3.23     17.68 o 
  -4  15   1     1089.72     1150.29     87.33 o 
  -3  15   1      384.26      441.47     23.29 o 
  -2  15   1      630.22      629.19     24.95 o 
  -1  15   1       18.24        5.22     14.04 o 
   0  15   1      283.45      239.10     18.90 o 
   1  15   1       20.12      -12.26     13.84 o 
   2  15   1      573.90      534.18     24.38 o 
   3  15   1      387.19      442.59     23.72 o 
   4  15   1     1038.62     1073.66     95.17 o 
   5  15   1       44.45       10.62     23.80 o 
  -4  16   1      258.14      286.07     23.61 o 
  -3  16   1      227.35      233.26     21.32 o 
  -2  16   1      100.07      106.66     18.11 o 
  -1  16   1      351.21      343.21     22.62 o 
   0  16   1        5.72      -21.83     14.55 o 
   1  16   1      323.29      292.64     22.39 o 
   2  16   1      104.24       70.14     17.98 o 
   3  16   1      237.09      192.67     20.82 o 
   4  16   1      264.02      302.04     24.78 o 
  -2  17   1       78.70       84.04     19.38 o 
  -1  17   1      137.70      135.38     20.02 o 
   0  17   1      168.38      159.36     20.06 o 
   1  17   1      141.32      153.73     20.42 o 
   2  17   1       86.11       59.40     19.40 o 
   2   0   2      534.93      569.65     11.47 o 
   3   0   2     1668.79     1665.26     28.41 o 
   4   0   2     3476.08     3195.44     51.88 o 
   5   0   2      110.42       86.28      6.89 o 
   6   0   2     3243.00     3088.43    100.27 o 
   7   0   2       12.43        2.47     14.09 o 
   8   0   2      298.71      252.33     24.89 o 
  -8   1   2      342.39      326.39     26.01 o 
  -7   1   2      300.68      293.03     22.71 o 
  -6   1   2      263.25      193.81     10.12 o 
  -5   1   2     6526.74     6284.67    132.19 o 
  -4   1   2      357.77      286.01     12.86 o 
  -3   1   2      201.85      226.75      7.12 o 
  -2   1   2     5518.93     5820.01     35.23 o 
  -1   1   2    32347.46    33700.05    123.24 o 
   1   1   2    32135.62    33526.67    125.41 o 
   2   1   2     5487.82     5798.35     24.59 o 
   3   1   2      292.38      316.57     12.44 o 
   4   1   2      341.15      251.01     14.92 o 
   5   1   2     5982.99     5703.86    200.06 o 
   6   1   2      277.64      212.21     16.61 o 
   7   1   2      407.55      419.72     24.14 o 
   8   1   2      364.79      334.79     25.49 o 
  -8   2   2      201.17      185.68     21.59 o 
  -7   2   2      329.36      275.19     22.04 o 
  -6   2   2     4004.56     3744.02     57.50 o 
  -5   2   2     1356.58     1232.80     25.93 o 
  -4   2   2     9834.66     9794.28    113.63 o 
  -3   2   2      475.34      497.04     12.27 o 
  -2   2   2     5537.11     6061.88     47.41 o 
  -1   2   2     8289.56     8868.51    136.66 o 
   2   2   2     4629.05     5095.59     24.01 o 
   3   2   2      435.33      456.63     10.30 o 
   4   2   2     9188.63     9124.18    207.88 o 
   5   2   2     1386.07     1237.40     58.05 o 
   6   2   2     4180.36     3893.76    218.12 o 
   7   2   2      337.48      322.11     20.91 o 
   8   2   2      239.11      253.98     25.94 o 
  -8   3   2      308.29      312.37     26.16 o 
  -7   3   2      142.83      103.82     17.69 o 
  -6   3   2      429.15      370.92     36.31 o 
  -5   3   2     6449.11     6401.91     37.50 o 
  -4   3   2     2003.44     2070.31     35.58 o 
  -3   3   2     2182.39     2232.40     18.21 o 
  -2   3   2     4742.55     5508.52    173.52 o 
  -1   3   2     1439.56     1607.05     30.20 o 
   0   3   2    10288.85    11079.89     48.20 o 
   1   3   2     1712.55     1778.34     34.62 o 
   2   3   2     4819.86     5366.05    155.43 o 
   3   3   2     2049.30     1937.95     67.25 o 
   4   3   2     2113.57     2221.11     49.10 o 
   5   3   2     6349.00     6340.54    210.99 o 
   6   3   2      398.22      341.19     44.10 o 
   7   3   2      194.56      254.52     35.05 o 
   8   3   2      272.85      309.52     26.46 o 
  -8   4   2       51.12       35.01     19.79 o 
  -7   4   2      175.43      207.57     22.71 o 
  -6   4   2     1546.71     1416.52     34.86 o 
  -5   4   2      886.00      778.44     19.88 o 
  -4   4   2      324.78      391.89      9.17 o 
  -3   4   2     2583.52     2766.59     81.72 o 
  -2   4   2     8079.12     8742.81    282.66 o 
  -1   4   2     5472.81     6100.79     93.14 o 
   0   4   2     1267.86     1476.92     16.79 o 
   1   4   2     5432.74     5881.76     21.08 o 
   2   4   2     8353.11     8474.84    300.52 o 
   3   4   2     2717.99     2787.65     99.84 o 
   4   4   2      259.68      317.63     16.25 o 
   5   4   2      853.41      760.34     39.37 o 
   6   4   2     1554.15     1394.31     62.16 o 
   7   4   2      136.47      212.65     16.23 o 
   8   4   2       45.01       51.50     19.42 o 
  -8   5   2       63.53       82.61     21.29 o 
  -7   5   2       67.41       53.82     18.29 o 
  -6   5   2       21.31       28.38      7.66 o 
  -5   5   2      184.28      165.15      9.53 o 
  -4   5   2     1096.12     1130.27     41.90 o 
  -3   5   2      661.83      678.88     18.36 o 
  -2   5   2     5102.58     5472.76    191.06 o 
  -1   5   2     2175.60     2427.25     25.67 o 
   0   5   2     3135.32     3316.40     30.72 o 
   1   5   2     2130.61     2290.07     33.64 o 
   2   5   2     5201.81     5137.76    393.33 o 
   3   5   2      639.92      645.08     19.68 o 
   4   5   2     1013.66      982.15     25.91 o 
   5   5   2      171.45      153.17      8.10 o 
   6   5   2       22.70       35.93      7.88 o 
   7   5   2       64.17       63.40     12.82 o 
   8   5   2       57.11       86.21     20.61 o 
  -8   6   2       69.46       92.88     22.64 o 
  -7   6   2       16.39       42.20     18.67 o 
  -6   6   2      185.34      197.90     10.76 o 
  -5   6   2      449.96      426.71     16.14 o 
  -4   6   2     2715.07     2641.06    105.03 o 
  -3   6   2     2543.34     2827.41    122.37 o 
  -2   6   2     1541.39     1650.46     23.25 o 
  -1   6   2      919.83      952.34     11.40 o 
   0   6   2     1241.14     1399.32     12.88 o 
   1   6   2      940.18      979.93     24.40 o 
   2   6   2     1489.74     1517.42    103.90 o 
   3   6   2     2636.79     2759.67    242.13 o 
   4   6   2     2596.20     2449.99     89.05 o 
   5   6   2      416.26      343.84     15.19 o 
   6   6   2      178.15      169.43     10.44 o 
   7   6   2       14.73       41.34     12.59 o 
   8   6   2       82.50       63.04     21.81 o 
  -8   7   2      257.60      318.97     30.29 o 
  -7   7   2      932.97      870.78     32.23 o 
  -6   7   2       50.94       53.19     12.57 o 
  -5   7   2     1935.09     2009.32     88.05 o 
  -4   7   2      638.50      668.41     31.12 o 
  -3   7   2      744.73      705.84     14.76 o 
  -2   7   2      331.55      371.73     10.34 o 
  -1   7   2     1085.63     1122.18     13.30 o 
   0   7   2      483.48      516.28      9.72 o 
   1   7   2      903.62      875.63     37.37 o 
   2   7   2      331.09      342.74     25.56 o 
   3   7   2      576.08      500.18     61.62 o 
   4   7   2      610.99      620.89     19.15 o 
   5   7   2     2004.45     1937.45     60.01 o 
   6   7   2       48.52       40.67      7.44 o 
   7   7   2      897.31      814.66     21.92 o 
   8   7   2      260.45      322.74     21.03 o 
  -8   8   2      383.12      449.56     33.36 o 
  -7   8   2      260.16      279.24     28.04 o 
  -6   8   2      870.01      890.87     63.91 o 
  -5   8   2      283.51      288.44     14.56 o 
  -4   8   2     2287.75     2339.88     88.76 o 
  -3   8   2      380.05      425.85     12.28 o 
  -2   8   2     3375.87     3332.07     88.29 o 
  -1   8   2      529.53      500.04     16.62 o 
   0   8   2     1663.41     1636.59     16.46 o 
   1   8   2      542.78      500.83     17.24 o 
   2   8   2     3843.78     3742.01    126.13 o 
   3   8   2      360.56      349.24     47.83 o 
   4   8   2     2354.47     2282.30    132.86 o 
   5   8   2      288.80      288.19     11.63 o 
   6   8   2      809.63      769.79     14.21 o 
   7   8   2      263.30      252.39     18.60 o 
   8   8   2      335.79      397.60     21.94 o 
  -8   9   2       84.38      124.96     27.29 o 
  -7   9   2      910.26      937.31     63.72 o 
  -6   9   2      238.79      231.83     13.69 o 
  -5   9   2      447.94      510.27     33.36 o 
  -4   9   2     1426.50     1391.47     46.17 o 
  -3   9   2      766.85      717.37     30.14 o 
  -2   9   2      599.49      608.13     13.48 o 
  -1   9   2     6615.75     6725.83    101.94 o 
   0   9   2      130.37      136.22      7.95 o 
   1   9   2     6994.03     7067.05    241.31 o 
   2   9   2      609.21      557.76     56.26 o 
   3   9   2     1014.50      986.12     77.29 o 
   4   9   2     1413.48     1342.15     94.75 o 
   5   9   2      506.83      535.73     14.44 o 
   6   9   2      236.95      240.46     12.04 o 
   7   9   2      868.69      826.18     41.83 o 
   8   9   2       78.34       86.47     17.00 o 
  -8  10   2      190.47      239.36     30.29 o 
  -7  10   2      113.14      121.97     30.51 o 
  -6  10   2      695.25      766.77     64.36 o 
  -5  10   2      208.46      218.69     13.51 o 
  -4  10   2      732.22      742.53     30.56 o 
  -3  10   2      550.87      476.70     14.41 o 
  -2  10   2     1851.80     1902.06     69.76 o 
  -1  10   2      470.88      414.76     23.63 o 
   0  10   2     8313.86     8425.65     94.49 o 
   1  10   2      486.78      465.58     63.16 o 
   2  10   2     1724.14     1690.38    121.07 o 
   3  10   2      531.64      492.87     48.95 o 
   4  10   2      900.14      884.75     50.56 o 
   5  10   2      204.04      201.96     12.86 o 
   6  10   2      743.63      733.18     35.87 o 
   7  10   2      120.90      118.88     17.23 o 
   8  10   2      210.17      286.92     23.84 o 
  -7  11   2      291.52      311.32     22.64 o 
  -6  11   2      107.69      126.26     16.19 o 
  -5  11   2      895.02      965.06     50.50 o 
  -4  11   2      308.79      320.16     14.93 o 
  -3  11   2      289.58      281.90     18.33 o 
  -2  11   2      457.10      469.14     41.82 o 
  -1  11   2     2716.53     2695.81     79.89 o 
   0  11   2     1376.62     1396.12     26.99 o 
   1  11   2     2771.51     2796.91     93.18 o 
   2  11   2      445.28      515.54     37.56 o 
   3  11   2      304.61      300.03     19.42 o 
   4  11   2      318.92      289.04     19.75 o 
   5  11   2      879.11      913.55     71.64 o 
   6  11   2      103.19      104.56     11.15 o 
   7  11   2      313.30      323.69     21.65 o 
  -7  12   2      130.82      149.85     15.72 o 
  -6  12   2      438.20      490.00     76.20 o 
  -5  12   2       73.45       70.56     15.41 o 
  -4  12   2     1079.25     1106.74     65.73 o 
  -3  12   2       33.91       19.11     14.29 o 
  -2  12   2      370.99      400.16     29.13 o 
  -1  12   2      286.29      348.05     39.09 o 
   0  12   2     1773.03     1780.15     34.82 o 
   1  12   2      275.91      343.49     17.39 o 
   2  12   2      315.06      371.94     21.81 o 
   3  12   2       28.07       39.46     11.74 o 
   4  12   2     1009.40     1025.02     44.49 o 
   5  12   2       75.08       81.51     13.66 o 
   6  12   2      416.99      413.93     15.45 o 
   7  12   2      149.99      174.11     19.45 o 
  -6  13   2       17.43       14.28     16.34 o 
  -5  13   2      741.78      728.81     20.79 o 
  -4  13   2      157.03      153.27     21.44 o 
  -3  13   2     1064.16     1108.97     43.24 o 
  -2  13   2      188.69      223.41     44.38 o 
  -1  13   2        3.09      -15.83     11.89 o 
   0  13   2       45.59       40.47     18.10 o 
   1  13   2       13.88       22.98     12.22 o 
   2  13   2      174.88      204.29     17.24 o 
   3  13   2      988.28     1035.59     50.49 o 
   4  13   2      173.08      183.15     16.46 o 
   5  13   2      738.80      726.46     27.16 o 
   6  13   2       26.34       39.32     11.71 o 
  -6  14   2      162.76      152.94     31.03 o 
  -5  14   2       36.79       65.64     26.95 o 
  -4  14   2       19.74        3.41     12.68 o 
  -3  14   2      417.43      399.19     22.33 o 
  -2  14   2       25.81       26.39     13.79 o 
  -1  14   2      267.15      297.75     20.46 o 
   0  14   2       20.95       10.82     13.22 o 
   1  14   2      263.96      280.31     18.71 o 
   2  14   2       27.98       29.56     18.82 o 
   3  14   2      430.97      476.34     22.70 o 
   4  14   2       14.54       -7.10     15.29 o 
   5  14   2       35.97       70.85     16.29 o 
   6  14   2      157.21      153.72     13.82 o 
  -5  15   2       51.30       45.93     18.87 o 
  -4  15   2      360.39      417.69     28.71 o 
  -3  15   2      179.99      216.12     23.43 o 
  -2  15   2      233.03      259.23     23.61 o 
  -1  15   2      437.51      405.22     21.94 o 
   0  15   2       91.09       67.40     15.27 o 
   1  15   2      413.20      349.40     26.01 o 
   2  15   2      252.41      252.25     20.70 o 
   3  15   2      181.69      205.50     19.05 o 
   4  15   2      340.17      439.24     24.38 o 
   5  15   2       58.58       48.86     14.61 o 
  -4  16   2      185.95      195.15     38.83 o 
  -3  16   2       18.27       28.20     17.64 o 
  -2  16   2       55.13       60.97     16.97 o 
  -1  16   2      177.96      177.57     28.00 o 
   0  16   2        4.25      -22.34     14.89 o 
   1  16   2      190.00      199.26     19.45 o 
   2  16   2       53.71       18.22     28.56 o 
   3  16   2       18.82      -25.34     16.89 o 
   4  16   2      173.99      201.62     44.57 o 
  -2  17   2      140.02      155.65     20.89 o 
  -1  17   2      103.33       94.88     19.50 o 
   0  17   2       25.59       17.55     17.68 o 
   1  17   2       79.46       63.85     18.99 o 
   2  17   2      144.67      108.37     20.20 o 
   1   0   3    30714.23    30709.09    110.87 o 
   2   0   3     8542.20     8516.33     31.64 o 
   3   0   3    15795.45    16785.03     50.16 o 
   4   0   3       15.20        7.58      6.57 o 
   5   0   3        0.23       -8.36      5.57 o 
   6   0   3     1131.30     1130.16     35.98 o 
   7   0   3       97.78       63.70     11.72 o 
   8   0   3      479.47      506.08     28.79 o 
   9   0   3       51.76       25.11     21.59 o 
  -9   1   3      187.54      184.49     25.04 o 
  -8   1   3      567.13      535.24     29.09 o 
  -7   1   3     1102.03      983.30     20.83 o 
  -6   1   3      507.94      430.67     38.46 o 
  -5   1   3      542.88      543.90     16.25 o 
  -4   1   3        3.92        0.59      3.48 o 
  -3   1   3     2534.68     2580.33     46.59 o 
  -2   1   3      268.76      284.83      7.35 o 
  -1   1   3    11081.32    11721.67     50.45 o 
   1   1   3    10953.36    11338.30     49.33 o 
   2   1   3      325.59      371.33     12.71 o 
   3   1   3     2657.81     2825.74     51.46 o 
   4   1   3        0.45       -1.96     11.36 o 
   5   1   3      607.10      583.69     27.82 o 
   6   1   3      576.53      534.90     25.56 o 
   7   1   3     1023.72      975.34     29.27 o 
   8   1   3      574.02      604.58     30.66 o 
   9   1   3      152.01      195.50     25.11 o 
  -9   2   3      409.19      358.03     29.69 o 
  -8   2   3      209.70      198.88     22.94 o 
  -7   2   3      803.61      749.63     29.01 o 
  -6   2   3        2.80      -13.05      8.70 o 
  -5   2   3      439.78      413.86     12.22 o 
  -4   2   3      393.97      423.68     18.59 o 
  -3   2   3     3546.73     3891.62     49.20 o 
  -2   2   3      950.52     1058.86     24.59 o 
  -1   2   3     3334.59     3607.99     53.10 o 
   0   2   3      483.55      580.96      6.81 o 
   1   2   3     3182.12     3269.96     23.43 o 
   2   2   3     1051.72     1108.26     15.82 o 
   3   2   3     3725.16     3894.19    192.60 o 
   4   2   3      356.29      357.25     15.07 o 
   5   2   3      480.64      415.19     33.74 o 
   6   2   3        1.40       16.50     10.64 o 
   7   2   3      875.13      840.13     20.57 o 
   8   2   3      192.76      229.99     25.79 o 
   9   2   3      406.83      360.27     30.14 o 
  -9   3   3       17.17      -30.59     21.66 o 
  -8   3   3     1080.35     1026.03     34.71 o 
  -7   3   3       97.47       81.19     18.22 o 
  -6   3   3     1394.47     1339.22     21.07 o 
  -5   3   3       11.46       -3.42      8.47 o 
  -4   3   3     7577.97     7594.97     91.55 o 
  -3   3   3     1558.25     1773.65     17.60 o 
  -2   3   3    12486.42    13349.72    361.97 o 
  -1   3   3     1414.79     1637.65     38.42 o 
   0   3   3      903.00      816.13      7.60 o 
   1   3   3     1493.47     1652.45     36.33 o 
   2   3   3    12549.56    12682.05    309.46 o 
   3   3   3     1518.70     1523.18     70.62 o 
   4   3   3     7003.59     6704.34    285.04 o 
   5   3   3        5.16       16.27      5.83 o 
   6   3   3     1431.94     1426.31     22.37 o 
   7   3   3       75.29       93.03     12.45 o 
   8   3   3     1167.11     1216.43     36.51 o 
   9   3   3       16.90       -1.95     21.44 o 
  -9   4   3      232.65      226.84     26.99 o 
  -8   4   3       95.59       59.60     21.59 o 
  -7   4   3     2553.50     2564.35     44.60 o 
  -6   4   3       22.12       -2.07      9.01 o 
  -5   4   3     2050.63     1879.99     25.36 o 
  -4   4   3      557.55      638.00     14.38 o 
  -3   4   3     9230.24     9922.47    252.65 o 
  -2   4   3      453.08      527.21     10.87 o 
  -1   4   3    17397.16    19607.07    467.54 o 
   0   4   3      873.00      980.99      9.63 o 
   1   4   3    16804.69    17845.76    298.42 o 
   2   4   3      519.56      545.81      7.81 o 
   3   4   3     9005.82     9244.90    229.70 o 
   4   4   3      525.35      552.52     20.07 o 
   5   4   3     1938.55     1734.90     74.10 o 
   6   4   3       17.30       14.72      9.20 o 
   7   4   3     2706.09     2749.82     31.79 o 
   8   4   3      107.36      119.72     21.74 o 
   9   4   3      286.51      281.26     31.63 o 
  -9   5   3      257.22      302.78     30.81 o 
  -8   5   3      681.29      642.21     32.16 o 
  -7   5   3      262.66      238.08     25.49 o 
  -6   5   3     1082.59     1015.08     20.29 o 
  -5   5   3     1361.18     1341.15     32.67 o 
  -4   5   3     7574.72     7992.30     76.28 o 
  -3   5   3       58.06       65.31      5.74 o 
  -2   5   3    13234.55    14511.25    511.81 o 
  -1   5   3      277.85      287.14      9.28 o 
   0   5   3     2816.98     3235.30     32.98 o 
   1   5   3      263.26      259.62      7.48 o 
   2   5   3    12830.95    13032.24    487.90 o 
   3   5   3       63.37       71.43      6.96 o 
   4   5   3     7633.53     7189.34    236.30 o 
   5   5   3     1389.15     1270.20     40.77 o 
   6   5   3     1063.67     1055.09     20.83 o 
   7   5   3      271.19      261.24     17.66 o 
   8   5   3      677.75      709.26     23.21 o 
   9   5   3      246.37      292.43     31.41 o 
  -9   6   3      216.87      286.44     32.91 o 
  -8   6   3      378.78      433.81     31.41 o 
  -7   6   3      789.46      849.34     32.08 o 
  -6   6   3      236.13      202.89     18.14 o 
  -5   6   3      996.63     1013.47     67.58 o 
  -4   6   3      813.41      787.62     36.14 o 
  -3   6   3    12151.58    12756.18    518.00 o 
  -2   6   3      401.57      352.22      9.61 o 
  -1   6   3     3467.49     3695.35     43.03 o 
   0   6   3      944.16      859.11     15.10 o 
   1   6   3     3363.74     3430.89     45.52 o 
   2   6   3      423.38      331.66     29.54 o 
   3   6   3    12821.24    12555.97    538.62 o 
   4   6   3      856.78      789.69     22.66 o 
   5   6   3     1057.44      954.87     22.39 o 
   6   6   3      214.11      203.86     18.52 o 
   7   6   3      715.00      744.54     21.41 o 
   8   6   3      371.58      385.52     21.89 o 
   9   6   3      199.33      269.34     32.53 o 
  -8   7   3     1043.43     1097.39     39.73 o 
  -7   7   3      227.35      223.17     24.14 o 
  -6   7   3      151.55      150.87     11.33 o 
  -5   7   3      162.50      174.52     11.76 o 
  -4   7   3     2079.98     2086.02    101.51 o 
  -3   7   3     3422.03     3565.72    112.99 o 
  -2   7   3     6615.95     7032.50    244.16 o 
  -1   7   3     1275.41     1246.91     14.33 o 
   0   7   3     1039.13      929.44     12.29 o 
   1   7   3     1311.59     1236.41     17.61 o 
   2   7   3     6741.81     6744.48    446.52 o 
   3   7   3     3443.40     3384.22    117.54 o 
   4   7   3     2326.73     2181.82     58.01 o 
   5   7   3      171.87      176.83     15.21 o 
   6   7   3      104.88      109.36      9.37 o 
   7   7   3      215.26      234.35     17.52 o 
   8   7   3     1010.06     1072.97     27.16 o 
   9   7   3        5.07       24.51     23.54 o 
  -8   8   3      122.51      176.46     27.81 o 
  -7   8   3      128.15      193.18     25.49 o 
  -6   8   3      332.17      318.55     13.87 o 
  -5   8   3     1066.19     1088.93     38.30 o 
  -4   8   3      808.22      875.79     26.65 o 
  -3   8   3     2818.53     2798.36     84.57 o 
  -2   8   3     2056.77     2360.09     90.59 o 
  -1   8   3      842.21     1012.08     27.88 o 
   0   8   3      910.37     1014.18     14.10 o 
   1   8   3      787.58      851.24     13.26 o 
   2   8   3     2002.20     2220.46    171.10 o 
   3   8   3     2871.69     2682.71    171.67 o 
   4   8   3      804.09      779.16     39.93 o 
   5   8   3     1220.38     1194.29     47.72 o 
   6   8   3      348.75      287.36     13.09 o 
   7   8   3      130.37      133.68     16.27 o 
   8   8   3      121.46      165.90     17.93 o 
  -8   9   3      319.12      339.81     33.66 o 
  -7   9   3      617.89      717.63     36.28 o 
  -6   9   3       74.75      101.50     21.59 o 
  -5   9   3        6.49       20.60      8.80 o 
  -4   9   3      378.52      429.56     24.61 o 
  -3   9   3      773.47      756.09     15.56 o 
  -2   9   3      883.24      897.14     39.11 o 
  -1   9   3      396.74      495.31     13.33 o 
   0   9   3      139.70      165.02      9.44 o 
   1   9   3      372.69      458.78     24.48 o 
   2   9   3      835.05      866.24    143.74 o 
   3   9   3      738.11      713.24     39.62 o 
   4   9   3      410.15      411.91     15.83 o 
   5   9   3       13.06       17.23      7.29 o 
   6   9   3       73.17       66.36     18.49 o 
   7   9   3      623.78      609.23     23.33 o 
   8   9   3      318.11      308.79     21.41 o 
  -8  10   3      243.12      286.96     33.06 o 
  -7  10   3      123.66      131.86     26.84 o 
  -6  10   3      706.42      696.93    100.19 o 
  -5  10   3      118.15      143.11     11.48 o 
  -4  10   3      135.38      137.03     13.04 o 
  -3  10   3      316.70      250.21     12.77 o 
  -2  10   3      919.91      905.90     37.24 o 
  -1  10   3     1071.07     1090.23     17.48 o 
   0  10   3        0.65       39.72      7.91 o 
   1  10   3     1105.75     1109.28     70.47 o 
   2  10   3      884.98      925.02     58.58 o 
   3  10   3      342.97      301.61     16.00 o 
   4  10   3      125.25      106.09     10.62 o 
   5  10   3      114.29      119.99      9.56 o 
   6  10   3      746.00      645.09     43.88 o 
   7  10   3      123.36      113.18     19.49 o 
   8  10   3      250.34      279.55     21.77 o 
  -7  11   3      338.35      426.47     33.88 o 
  -6  11   3      107.83      123.03     16.68 o 
  -5  11   3      381.33      427.55     24.23 o 
  -4  11   3      121.81      101.66     11.02 o 
  -3  11   3       47.71       42.09      9.40 o 
  -2  11   3     1763.56     1787.07     76.88 o 
  -1  11   3      423.30      426.65     31.53 o 
   0  11   3     1381.95     1225.22     25.32 o 
   1  11   3      418.71      443.11     20.02 o 
   2  11   3     1889.79     1921.63    105.51 o 
   3  11   3       50.36       51.86     14.58 o 
   4  11   3      154.44      134.13     11.04 o 
   5  11   3      415.95      435.22     32.45 o 
   6  11   3       97.80       77.30     12.59 o 
   7  11   3      348.78      331.34     22.10 o 
  -7  12   3      284.39      329.16     33.73 o 
  -6  12   3       27.25       16.07     38.46 o 
  -5  12   3      487.51      432.05     18.37 o 
  -4  12   3      193.05      218.94     14.50 o 
  -3  12   3      308.65      298.77     26.67 o 
  -2  12   3     1260.30     1209.55     38.59 o 
  -1  12   3     1384.61     1389.61     44.10 o 
   0  12   3       32.52       42.94     16.49 o 
   1  12   3     1390.61     1444.42     33.66 o 
   2  12   3     1207.09     1171.83     23.96 o 
   3  12   3      229.70      249.42     24.36 o 
   4  12   3      215.99      278.25     18.37 o 
   5  12   3      535.52      481.00     17.97 o 
   6  12   3       33.26       18.69     13.65 o 
   7  12   3      327.21      363.34     23.16 o 
  -6  13   3      539.11      544.69     71.03 o 
  -5  13   3       77.89       86.57     13.97 o 
  -4  13   3      859.94      875.76     31.46 o 
  -3  13   3      144.59      134.62     12.87 o 
  -2  13   3     1323.04     1355.10     32.50 o 
  -1  13   3      887.60      872.47     50.71 o 
   0  13   3      110.96       99.14     13.65 o 
   1  13   3      865.81      861.70     23.75 o 
   2  13   3     1326.57     1339.34     28.22 o 
   3  13   3      134.11      145.41     15.20 o 
   4  13   3      826.99      859.09     41.27 o 
   5  13   3       73.72       77.18     13.13 o 
   6  13   3      569.28      552.68     22.40 o 
  -6  14   3      127.92      127.21     21.51 o 
  -5  14   3      842.67      822.95     23.25 o 
  -4  14   3       25.00       -3.33     12.73 o 
  -3  14   3      677.60      687.18     20.24 o 
  -2  14   3       63.85       40.74     11.92 o 
  -1  14   3      513.31      498.81     38.34 o 
   0  14   3      214.81      223.91     18.16 o 
   1  14   3      485.40      475.31     24.21 o 
   2  14   3       53.96       12.35     30.44 o 
   3  14   3      566.95      571.12     31.90 o 
   4  14   3       25.45        2.60     14.75 o 
   5  14   3      812.29      799.46     45.01 o 
   6  14   3      122.83      140.45     15.98 o 
  -5  15   3       68.39       49.11     15.51 o 
  -4  15   3      380.64      381.03     19.77 o 
  -3  15   3       37.29       34.46     16.01 o 
  -2  15   3      411.66      412.47     22.47 o 
  -1  15   3      236.62      221.74     18.16 o 
   0  15   3      666.78      617.13     33.55 o 
   1  15   3      227.05      197.48     18.70 o 
   2  15   3      368.74      346.61     26.69 o 
   3  15   3       43.69       10.15     15.73 o 
   4  15   3      357.26      358.16     54.99 o 
   5  15   3       70.14       53.45     14.73 o 
  -4  16   3       80.07       73.59     20.18 o 
  -3  16   3      222.98      224.32     21.06 o 
  -2  16   3       90.27      103.31     18.35 o 
  -1  16   3      335.28      298.60     22.83 o 
   0  16   3        0.94      -22.77     15.18 o 
   1  16   3      329.35      315.43     23.21 o 
   2  16   3       89.16       45.11     17.68 o 
   3  16   3      228.85      202.48     20.91 o 
   4  16   3       80.39      112.32     66.04 o 
  -2  17   3      239.51      268.84     23.35 o 
  -1  17   3      279.66      251.67     22.15 o 
   0  17   3      311.21      284.94     23.83 o 
   1  17   3      284.51      280.92     26.35 o 
   2  17   3      266.37      282.28     22.85 o 
   1   0   4     2102.01     2018.86     14.41 o 
   2   0   4     7105.08     7798.35     32.10 o 
   3   0   4      176.84      200.72      9.36 o 
   4   0   4      787.51      622.29     13.34 o 
   5   0   4     3305.55     2887.83    229.64 o 
   6   0   4     3628.97     3628.65     48.80 o 
   7   0   4       96.25       88.14     25.49 o 
   8   0   4     1126.23     1076.25     35.53 o 
   9   0   4       49.64       47.68     22.34 o 
  -9   1   4      724.00      696.79     34.71 o 
  -8   1   4      191.78      190.41     22.79 o 
  -7   1   4     1537.24     1438.92     24.45 o 
  -6   1   4      718.45      636.12     30.88 o 
  -5   1   4     8284.15     7763.96    384.57 o 
  -4   1   4      330.81      306.47     15.07 o 
  -3   1   4     5948.42     6111.10     61.13 o 
  -2   1   4     2974.48     2913.60     53.11 o 
  -1   1   4     2028.89     1988.34     14.54 o 
   0   1   4     1056.55     1142.77     34.93 o 
   1   1   4     1635.58     1543.48     12.88 o 
   2   1   4     2870.66     2795.20     90.33 o 
   3   1   4     5103.46     5271.89     29.46 o 
   4   1   4      348.62      309.73     11.56 o 
   5   1   4     8395.90     8458.14     44.08 o 
   6   1   4      696.80      656.86     34.97 o 
   7   1   4     1671.07     1626.78     25.78 o 
   8   1   4      210.79      240.71     26.84 o 
   9   1   4      763.42      751.21     35.23 o 
  -9   2   4      276.73      261.32     29.91 o 
  -8   2   4      623.97      599.03     31.48 o 
  -7   2   4       76.23       89.53     12.86 o 
  -6   2   4     1470.03     1315.59     26.16 o 
  -5   2   4      375.29      422.48     63.25 o 
  -4   2   4     2738.06     2659.25     86.67 o 
  -3   2   4     2324.00     2332.23     20.27 o 
  -2   2   4     8484.24     9247.50    203.98 o 
  -1   2   4     4467.68     4902.53    109.90 o 
   0   2   4    12256.03    13115.17    244.47 o 
   1   2   4     4450.87     4532.70     42.09 o 
   2   2   4     8237.66     8726.53    155.74 o 
   3   2   4     2269.96     2264.64     41.79 o 
   4   2   4     2481.47     2387.70     23.08 o 
   5   2   4      339.43      302.52     74.32 o 
   6   2   4     1567.46     1541.61     23.32 o 
   7   2   4       92.25      116.82     13.06 o 
   8   2   4      705.58      727.30     32.23 o 
   9   2   4      273.40      271.44     30.21 o 
  -9   3   4       86.44       20.54     23.54 o 
  -8   3   4       76.20      132.24     22.49 o 
  -7   3   4      206.34      179.28     14.26 o 
  -6   3   4       93.97       81.72     17.43 o 
  -5   3   4     3752.44     3640.70     39.25 o 
  -4   3   4      150.25      143.04      7.56 o 
  -3   3   4     3876.50     3975.30     26.66 o 
  -2   3   4     1555.86     1718.87     40.63 o 
  -1   3   4     1767.54     1985.89     38.72 o 
   0   3   4     3273.11     3190.07     80.67 o 
   1   3   4     1523.87     1685.24     27.40 o 
   2   3   4     1543.24     1592.88     30.71 o 
   3   3   4     3747.77     3370.47    189.65 o 
   4   3   4      146.73      154.87      7.37 o 
   5   3   4     3665.21     3707.27     31.29 o 
   6   3   4       94.39      128.23     11.23 o 
   7   3   4      264.52      267.38     17.67 o 
   8   3   4       75.28      150.90     15.47 o 
   9   3   4       91.58       46.63     23.69 o 
  -9   4   4      476.05      428.27     33.28 o 
  -8   4   4       77.32       52.55     21.96 o 
  -7   4   4        9.27       19.12     18.67 o 
  -6   4   4       95.81       71.39     12.37 o 
  -5   4   4       69.09       80.35     31.94 o 
  -4   4   4        9.77       42.73     10.64 o 
  -3   4   4     1137.69     1162.95     16.40 o 
  -2   4   4     1367.99     1591.10     14.15 o 
  -1   4   4     3808.50     4198.31    111.59 o 
   0   4   4    10974.64    11741.35    238.02 o 
   1   4   4     3848.32     4122.08    103.94 o 
   2   4   4     1542.85     1648.93     38.84 o 
   3   4   4     1219.56     1149.84     34.12 o 
   4   4   4       21.42       14.09     11.59 o 
   5   4   4       63.80       58.35      8.63 o 
   6   4   4       83.99      105.19     11.35 o 
   7   4   4        2.85       73.88     12.66 o 
   8   4   4       66.81       73.56     17.92 o 
   9   4   4      473.02      490.04     34.26 o 
  -9   5   4       48.89       65.82     25.19 o 
  -8   5   4       80.66       52.10     22.19 o 
  -7   5   4       41.52       33.66     19.34 o 
  -6   5   4     1303.15     1241.44     27.14 o 
  -5   5   4      171.97      157.70      9.66 o 
  -4   5   4     2124.76     2307.57     58.81 o 
  -3   5   4     2757.53     3078.90    143.51 o 
  -2   5   4     1261.29     1449.32     29.48 o 
  -1   5   4     5429.18     5871.49    176.13 o 
   0   5   4      860.04     1029.04     11.84 o 
   1   5   4     5510.73     5604.24    107.72 o 
   2   5   4     1313.46     1335.77     31.39 o 
   3   5   4     2748.38     2818.50     68.13 o 
   4   5   4     2132.76     2020.62     57.55 o 
   5   5   4      170.86      148.02      7.30 o 
   6   5   4     1260.10     1238.75     22.95 o 
   7   5   4       43.31       70.48     24.51 o 
   8   5   4      109.57       96.92     15.95 o 
   9   5   4       52.73       54.57     24.66 o 
  -9   6   4      236.32      302.25     32.38 o 
  -8   6   4      458.99      536.96     32.91 o 
  -7   6   4       80.98       99.03     20.76 o 
  -6   6   4       69.99       48.08     15.82 o 
  -5   6   4     1796.72     1805.47     63.98 o 
  -4   6   4      368.32      360.13     19.90 o 
  -3   6   4      838.33      964.42     59.98 o 
  -2   6   4     4049.27     4345.33    109.60 o 
  -1   6   4     2039.14     2232.78     31.08 o 
   0   6   4     6461.92     6977.49     28.69 o 
   1   6   4     2039.50     2076.84     52.31 o 
   2   6   4     3787.99     3733.96     70.96 o 
   3   6   4      814.45      818.18     11.82 o 
   4   6   4      357.81      326.59     10.70 o 
   5   6   4     1706.78     1521.24     53.15 o 
   6   6   4       63.37       68.43     11.47 o 
   7   6   4       81.64       96.80     17.54 o 
   8   6   4      445.54      464.22     23.11 o 
   9   6   4      276.41      319.72     32.53 o 
  -9   7   4        0.36      -33.28     24.81 o 
  -8   7   4      151.84      283.36     31.78 o 
  -7   7   4      295.82      341.91     29.46 o 
  -6   7   4        5.34      -16.17     10.78 o 
  -5   7   4      567.16      691.05     24.51 o 
  -4   7   4      289.99      350.10     21.92 o 
  -3   7   4     3328.67     3353.60    162.32 o 
  -2   7   4     1481.87     1608.42     44.93 o 
  -1   7   4     4221.18     4591.57    112.84 o 
   0   7   4      275.47      295.56     13.28 o 
   1   7   4     4234.16     4425.48     83.91 o 
   2   7   4     1494.08     1520.33     35.90 o 
   3   7   4     3298.65     3105.85     78.53 o 
   4   7   4      304.55      329.44     19.50 o 
   5   7   4      558.66      599.44     26.10 o 
   6   7   4        4.67      -13.64     10.19 o 
   7   7   4      229.17      222.76     17.59 o 
   8   7   4      170.20      269.45     21.25 o 
   9   7   4        2.36       11.84     23.46 o 
  -8   8   4      259.05      287.41     33.13 o 
  -7   8   4      133.26      174.44     25.64 o 
  -6   8   4      323.81      330.56     25.11 o 
  -5   8   4      210.61      232.25     13.14 o 
  -4   8   4     4434.07     4747.49    208.93 o 
  -3   8   4      495.71      557.29     13.79 o 
  -2   8   4     4487.60     4588.13    149.01 o 
  -1   8   4     1945.16     2000.07     42.43 o 
   0   8   4     2165.25     2260.52     19.56 o 
   1   8   4     1983.01     1967.43     25.72 o 
   2   8   4     4486.33     4303.98    255.03 o 
   3   8   4      506.77      518.10     20.61 o 
   4   8   4     4578.38     4489.37    154.08 o 
   5   8   4      198.36      203.34     11.33 o 
   6   8   4      215.38      189.49     16.00 o 
   7   8   4      138.77      125.51     16.66 o 
   8   8   4      221.91      253.34     20.32 o 
  -8   9   4       16.98       21.66     25.94 o 
  -7   9   4      961.50     1071.75     39.73 o 
  -6   9   4      304.95      322.68     25.68 o 
  -5   9   4      744.62      788.66     36.16 o 
  -4   9   4      844.03      868.10     31.00 o 
  -3   9   4     1100.04     1154.10     44.22 o 
  -2   9   4     1986.90     2001.61     65.00 o 
  -1   9   4     9649.67     9868.83    198.04 o 
   0   9   4      292.71      314.40     11.79 o 
   1   9   4     9876.95     9795.72    120.70 o 
   2   9   4     2022.85     2003.42    111.88 o 
   3   9   4     1246.06     1208.48     55.25 o 
   4   9   4      840.63      825.22     48.93 o 
   5   9   4      747.77      739.24     22.18 o 
   6   9   4      321.53      260.57     19.16 o 
   7   9   4      889.57      827.16     25.55 o 
   8   9   4       14.46       11.42     16.19 o 
  -8  10   4      317.26      389.44     36.06 o 
  -7  10   4       56.72       49.63     26.01 o 
  -6  10   4     1248.38     1289.15     85.41 o 
  -5  10   4      890.55      880.12     45.66 o 
  -4  10   4     1534.15     1593.00     75.37 o 
  -3  10   4      213.51      217.30     13.26 o 
  -2  10   4      967.09      912.58     42.85 o 
  -1  10   4       52.97       57.09      8.49 o 
   0  10   4     5259.36     5486.20     78.33 o 
   1  10   4       64.30       84.39      8.25 o 
   2  10   4     1016.50     1000.78     52.02 o 
   3  10   4      199.18      203.06     11.62 o 
   4  10   4     1522.10     1512.75     71.03 o 
   5  10   4      891.68      824.40     26.66 o 
   6  10   4     1212.94     1175.95     36.24 o 
   7  10   4       59.23       80.15     16.57 o 
   8  10   4      320.09      343.96     22.43 o 
  -7  11   4      405.71      431.56     36.06 o 
  -6  11   4      156.33      147.24     20.91 o 
  -5  11   4     1658.17     1822.15    106.45 o 
  -4  11   4       38.29       23.55     10.23 o 
  -3  11   4     1613.95     1657.94     70.42 o 
  -2  11   4       45.02       38.94      8.99 o 
  -1  11   4      691.89      637.10     22.05 o 
   0  11   4      387.90      373.40     22.74 o 
   1  11   4      703.44      675.44     28.45 o 
   2  11   4       38.16       67.56     13.38 o 
   3  11   4     1419.26     1449.47     77.02 o 
   4  11   4       41.37       27.78     10.45 o 
   5  11   4     1621.54     1586.20     46.76 o 
   6  11   4      156.83      151.85     18.05 o 
   7  11   4      435.03      370.33     23.24 o 
  -7  12   4       15.86       40.86     28.79 o 
  -6  12   4      655.69      625.52     94.00 o 
  -5  12   4        7.46       15.88     14.99 o 
  -4  12   4     1005.69      943.16     41.18 o 
  -3  12   4      405.07      365.06     16.00 o 
  -2  12   4      148.02      158.15     12.06 o 
  -1  12   4     1269.89     1268.85     35.69 o 
   0  12   4      349.22      371.89     21.41 o 
   1  12   4     1296.89     1318.73     24.94 o 
   2  12   4      132.19      168.21     20.84 o 
   3  12   4      410.00      418.09     27.40 o 
   4  12   4      909.21      840.53     58.95 o 
   5  12   4       10.24       13.88     10.10 o 
   6  12   4      652.50      611.69     25.57 o 
   7  12   4       16.77       48.29     17.82 o 
  -6  13   4       20.26       35.32     29.35 o 
  -5  13   4      436.36      389.10     23.69 o 
  -4  13   4      115.33      102.63     13.83 o 
  -3  13   4       16.64        1.95     11.09 o 
  -2  13   4      288.92      267.85     19.33 o 
  -1  13   4      506.13      552.10     23.89 o 
   0  13   4     1565.22     1567.44     42.62 o 
   1  13   4      479.79      502.21     36.62 o 
   2  13   4      279.60      257.35     24.33 o 
   3  13   4        8.58      -12.61     12.63 o 
   4  13   4      126.04      133.03     13.28 o 
   5  13   4      383.89      339.62     17.81 o 
   6  13   4       18.87       41.50     18.54 o 
  -5  14   4       71.23       62.46     15.17 o 
  -4  14   4      148.86      120.66     14.76 o 
  -3  14   4      227.02      219.69     16.63 o 
  -2  14   4      203.40      167.65     13.99 o 
  -1  14   4       56.61       39.52     11.56 o 
   0  14   4        0.43      -14.10     12.82 o 
   1  14   4       54.96       -0.13     13.63 o 
   2  14   4      218.28      177.60     16.78 o 
   3  14   4      244.75      228.20     17.82 o 
   4  14   4      135.43      121.20     14.50 o 
   5  14   4       65.96       78.94     13.69 o 
  -5  15   4      161.56      157.93     17.11 o 
  -4  15   4       98.62       78.88     15.03 o 
  -3  15   4       62.06       43.48     13.69 o 
  -2  15   4      139.15      135.13     14.54 o 
  -1  15   4      288.79      250.45     21.11 o 
   0  15   4        0.74      -21.69     14.46 o 
   1  15   4      283.03      260.62     19.43 o 
   2  15   4      147.61      126.38     17.88 o 
   3  15   4       56.15       -5.35     15.58 o 
   4  15   4      102.63      100.84     14.44 o 
   5  15   4      163.49      175.26     21.18 o 
  -3  16   4       42.51       51.26     14.99 o 
  -2  16   4      160.32      172.85     25.97 o 
  -1  16   4      160.11      172.27     19.42 o 
   0  16   4       43.67       -4.72     16.59 o 
   1  16   4      165.87      145.87     19.17 o 
   2  16   4      145.97       95.52     18.85 o 
   3  16   4       46.45       12.64     17.03 o 
  -2  17   4       55.05       66.00     26.12 o 
  -1  17   4      199.14      242.44     22.21 o 
   0  17   4        4.64      -27.10     18.07 o 
   1  17   4      189.64      191.71     21.61 o 
   2  17   4       58.30       55.00     19.40 o 
   1   0   5      410.49      401.28     13.83 o 
   2   0   5     3223.30     3156.82     34.56 o 
   3   0   5      348.68      272.87      9.70 o 
   4   0   5      181.75      201.08     11.68 o 
   5   0   5      253.52      240.55     14.96 o 
   6   0   5      882.36      896.47     34.41 o 
   7   0   5       33.17       54.60     25.79 o 
   8   0   5      419.98      508.40     31.11 o 
   9   0   5       10.09       -0.45     22.71 o 
  -9   1   5      199.77      191.61     26.76 o 
  -8   1   5      363.95      361.62     28.41 o 
  -7   1   5     1031.07      997.17     33.40 o 
  -6   1   5     1078.42     1038.20     24.06 o 
  -5   1   5      303.15      290.92     15.32 o 
  -4   1   5     1444.77     1452.31     19.53 o 
  -3   1   5      548.05      524.87     12.06 o 
  -2   1   5     4676.04     4696.14    127.66 o 
  -1   1   5     2276.76     2264.03     16.76 o 
   0   1   5      233.23      293.72     21.03 o 
   1   1   5     2291.67     2183.91     29.24 o 
   2   1   5     4861.72     4838.58     75.11 o 
   3   1   5      524.07      491.74     11.79 o 
   4   1   5     1582.74     1560.97     38.42 o 
   5   1   5      351.68      321.77     15.19 o 
   6   1   5     1001.22     1005.73     21.23 o 
   7   1   5     1073.67     1103.56     23.83 o 
   8   1   5      386.50      427.18     21.47 o 
   9   1   5      176.97      186.88     26.76 o 
  -9   2   5      187.90      198.05     27.44 o 
  -8   2   5      276.96      240.71     27.29 o 
  -7   2   5     1424.26     1409.86     32.91 o 
  -6   2   5      112.37       85.26     12.05 o 
  -5   2   5     4656.67     4524.60     35.05 o 
  -4   2   5     4541.93     4430.98    100.23 o 
  -3   2   5     1610.75     1534.32     17.73 o 
  -2   2   5     3201.19     3235.32     60.20 o 
  -1   2   5     3248.97     3242.12     20.71 o 
   0   2   5     3818.81     3663.80     96.62 o 
   1   2   5     3594.04     3541.82     87.11 o 
   2   2   5     3117.68     3092.03     44.85 o 
   3   2   5     1636.67     1522.37     25.38 o 
   4   2   5     4657.57     4550.99     32.25 o 
   5   2   5     4524.90     4379.56     34.55 o 
   6   2   5      116.15      128.74     11.82 o 
   7   2   5     1570.67     1600.02     26.87 o 
   8   2   5      270.60      284.29     19.72 o 
   9   2   5      211.63      253.90     28.64 o 
  -9   3   5       20.75       -5.92     23.16 o 
  -8   3   5      753.47      817.85     34.41 o 
  -7   3   5      679.81      606.17     20.64 o 
  -6   3   5     2360.52     2261.19     28.01 o 
  -5   3   5      721.57      624.76     17.46 o 
  -4   3   5     3702.34     3520.96     92.29 o 
  -3   3   5     1335.69     1410.50     17.94 o 
  -2   3   5     6450.68     7165.13    111.85 o 
  -1   3   5       44.85       45.63      3.56 o 
   0   3   5        9.02       15.34      3.27 o 
   1   3   5       41.26       41.75      2.39 o 
   2   3   5     6026.97     6240.83    128.45 o 
   3   3   5     1319.85     1286.13     46.29 o 
   4   3   5     3836.48     3351.34    189.09 o 
   5   3   5      658.25      664.36     17.65 o 
   6   3   5     2657.40     2645.90     30.37 o 
   7   3   5      693.36      709.71     21.41 o 
   8   3   5      857.02      965.82     25.47 o 
   9   3   5       19.42       10.34     23.39 o 
  -9   4   5      252.29      292.28     32.16 o 
  -8   4   5      387.48      419.20     31.56 o 
  -7   4   5     1387.16     1320.50     25.55 o 
  -6   4   5      349.70      273.76     16.90 o 
  -5   4   5     1064.06     1018.74     19.99 o 
  -4   4   5     2025.59     2103.36     27.17 o 
  -3   4   5     2292.71     2428.28     23.40 o 
  -2   4   5     1615.89     1625.15     41.11 o 
  -1   4   5     9957.80    10516.16    334.07 o 
   0   4   5     1716.33     1662.37     40.00 o 
   1   4   5     9942.99    10359.27    219.79 o 
   2   4   5     1597.92     1544.90     24.81 o 
   3   4   5     2211.43     2119.83     74.25 o 
   4   4   5     1945.50     1776.91     58.93 o 
   5   4   5     1128.48     1078.87     20.14 o 
   6   4   5      316.06      341.21     16.79 o 
   7   4   5     1458.66     1512.52     26.93 o 
   8   4   5      399.19      443.58     22.21 o 
   9   4   5      302.52      391.68     33.28 o 
  -9   5   5       67.04       59.15     25.64 o 
  -8   5   5      142.25      132.16     25.26 o 
  -7   5   5       88.54       68.34     13.93 o 
  -6   5   5      630.02      644.35     19.71 o 
  -5   5   5      355.22      368.56     15.95 o 
  -4   5   5     1555.25     1665.60     22.38 o 
  -3   5   5     1688.82     1854.52     76.17 o 
  -2   5   5     9723.06     9630.38    323.98 o 
  -1   5   5     3945.95     4262.00    141.47 o 
   0   5   5     9820.31    10590.19    207.64 o 
   1   5   5     3835.65     4070.40     60.99 o 
   2   5   5    10291.23     9818.98    165.66 o 
   3   5   5     1595.16     1631.62     48.95 o 
   4   5   5     1548.02     1467.18     32.80 o 
   5   5   5      359.12      367.28     15.67 o 
   6   5   5      737.47      831.22     23.31 o 
   7   5   5       90.21      116.26     14.12 o 
   8   5   5      137.44      141.27     17.18 o 
   9   5   5       60.34       52.62     24.59 o 
  -9   6   5       65.94       55.62     26.24 o 
  -8   6   5      270.85      272.04     29.69 o 
  -7   6   5      589.85      579.69     31.03 o 
  -6   6   5      436.73      325.56     33.70 o 
  -5   6   5      237.03      232.31     15.29 o 
  -4   6   5      285.24      267.44     13.91 o 
  -3   6   5     4296.74     4504.01    209.30 o 
  -2   6   5     2441.11     2570.43     51.04 o 
  -1   6   5     7207.21     7866.99    184.71 o 
   0   6   5        1.32        6.52      4.11 o 
   1   6   5     7358.92     7668.58    137.04 o 
   2   6   5     2473.79     2498.65     59.92 o 
   3   6   5     4427.07     4206.27    119.63 o 
   4   6   5      284.46      244.35     13.23 o 
   5   6   5      332.85      299.41     16.27 o 
   6   6   5      455.29      430.60     17.83 o 
   7   6   5      512.64      550.28     42.99 o 
   8   6   5      246.04      249.56     20.86 o 
   9   6   5       81.74      131.04     27.06 o 
  -8   7   5      636.58      675.57     36.13 o 
  -7   7   5      379.63      479.02     31.33 o 
  -6   7   5      104.54       86.27     13.67 o 
  -5   7   5       12.66       -0.97     10.92 o 
  -4   7   5     1216.22     1284.92     77.17 o 
  -3   7   5     1487.25     1542.95     57.55 o 
  -2   7   5     2445.24     2536.25    102.16 o 
  -1   7   5      912.39     1116.52     19.27 o 
   0   7   5     8705.19     9323.59     98.82 o 
   1   7   5      850.56      995.65     13.71 o 
   2   7   5     2610.54     2520.41     42.88 o 
   3   7   5     1482.97     1405.07     46.48 o 
   4   7   5     1419.07     1300.87     41.36 o 
   5   7   5       11.46        3.18      7.08 o 
   6   7   5       99.06       98.21     20.35 o 
   7   7   5      390.77      385.74     20.51 o 
   8   7   5      596.26      626.48     24.56 o 
  -8   8   5       97.79       93.33     27.29 o 
  -7   8   5      559.17      632.32     34.63 o 
  -6   8   5       80.57       64.28     14.10 o 
  -5   8   5      367.13      367.47     18.59 o 
  -4   8   5     1464.17     1519.62     79.75 o 
  -3   8   5     2398.18     2619.17    112.16 o 
  -2   8   5     1120.57     1287.21     93.03 o 
  -1   8   5      345.48      386.32     14.82 o 
   0   8   5     3246.92     3269.24     23.68 o 
   1   8   5      258.97      266.24     15.29 o 
   2   8   5     1148.90     1181.79     13.94 o 
   3   8   5     2496.95     2499.00     84.02 o 
   4   8   5     1414.84     1333.88     46.56 o 
   5   8   5      381.46      363.04     13.42 o 
   6   8   5       84.06       80.52     13.85 o 
   7   8   5      525.95      484.48     22.55 o 
   8   8   5       78.09       76.20     16.96 o 
  -8   9   5      263.99      282.31     33.88 o 
  -7   9   5      102.14      152.18     27.29 o 
  -6   9   5      184.78      205.06     17.30 o 
  -5   9   5       19.45       19.61      9.96 o 
  -4   9   5      435.62      455.07     15.38 o 
  -3   9   5     1681.62     1689.97     82.02 o 
  -2   9   5     1919.49     1994.53     72.01 o 
  -1   9   5     1208.73     1270.05     20.72 o 
   0   9   5      454.88      388.59     13.10 o 
   1   9   5     1250.13     1269.84     33.51 o 
   2   9   5     1865.19     1832.15     37.19 o 
   3   9   5     1637.26     1531.97     44.05 o 
   4   9   5      472.51      464.51     13.30 o 
   5   9   5       24.69       44.67      9.70 o 
   6   9   5      205.59      143.74     16.80 o 
   7   9   5      105.99      106.63     16.82 o 
   8   9   5      285.36      279.12     26.54 o 
  -8  10   5      377.79      518.90     39.73 o 
  -7  10   5       40.16       40.78     25.79 o 
  -6  10   5      116.96      161.89     20.43 o 
  -5  10   5      150.66      158.73     12.93 o 
  -4  10   5      409.48      476.20     26.04 o 
  -3  10   5      122.25       96.73     10.16 o 
  -2  10   5      303.53      313.47     13.34 o 
  -1  10   5     1111.78     1169.64     45.93 o 
   0  10   5      197.64      245.31     12.35 o 
   1  10   5     1153.02     1195.93     17.70 o 
   2  10   5      284.03      299.40     12.42 o 
   3  10   5      141.89      124.90     11.38 o 
   4  10   5      446.25      474.34     21.02 o 
   5  10   5      140.05      107.52     12.49 o 
   6  10   5      143.98      106.87     16.74 o 
   7  10   5       43.07       36.81     16.50 o 
   8  10   5      335.28      393.28     31.90 o 
  -7  11   5      146.25      186.28     31.03 o 
  -6  11   5      159.49      200.71     15.45 o 
  -5  11   5      677.21      840.26     58.93 o 
  -4  11   5      166.79      180.17     12.89 o 
  -3  11   5      510.70      539.92     32.29 o 
  -2  11   5      488.93      523.62     32.25 o 
  -1  11   5       49.64       45.74      8.83 o 
   0  11   5      721.96      603.19     22.27 o 
   1  11   5       50.76       65.75      8.56 o 
   2  11   5      484.02      521.28     14.88 o 
   3  11   5      518.18      544.01     25.48 o 
   4  11   5      130.39      150.95     14.64 o 
   5  11   5      728.53      755.43     29.62 o 
   6  11   5      166.36      158.20     18.18 o 
   7  11   5      134.89      134.70     19.48 o 
  -7  12   5      398.24      443.56     38.08 o 
  -6  12   5      208.42      238.20     22.91 o 
  -5  12   5      664.50      753.96     21.58 o 
  -4  12   5      137.45      124.76     13.47 o 
  -3  12   5       61.99       71.30     11.20 o 
  -2  12   5       40.32       39.11     10.64 o 
  -1  12   5      147.03      140.04     11.28 o 
   0  12   5       19.27        4.99     10.13 o 
   1  12   5      163.14      173.62     13.75 o 
   2  12   5       35.44       33.25     10.99 o 
   3  12   5       70.54      105.03     16.68 o 
   4  12   5      152.29      121.11     12.29 o 
   5  12   5      592.06      603.60     19.47 o 
   6  12   5      227.16      199.78     20.17 o 
   7  12   5      426.20      372.89     37.82 o 
  -6  13   5      615.24      604.05     70.47 o 
  -5  13   5      258.84      264.76     17.93 o 
  -4  13   5      915.76      946.34     35.25 o 
  -3  13   5      114.14       77.45     16.37 o 
  -2  13   5      483.65      427.28     19.77 o 
  -1  13   5       92.36       83.97     11.53 o 
   0  13   5       24.34       22.53     10.65 o 
   1  13   5       85.84       60.03     13.51 o 
   2  13   5      396.09      351.85     18.92 o 
   3  13   5      132.96       98.79     12.42 o 
   4  13   5      794.82      760.69     42.54 o 
   5  13   5      261.93      240.62     16.14 o 
   6  13   5      661.38      628.51     27.21 o 
  -5  14   5      386.79      372.51     19.92 o 
  -4  14   5      101.00       72.74     14.17 o 
  -3  14   5      450.12      437.09     18.83 o 
  -2  14   5      220.72      176.79     14.59 o 
  -1  14   5      224.72      206.69     14.48 o 
   0  14   5      232.26      218.44     17.67 o 
   1  14   5      218.34      192.61     17.33 o 
   2  14   5      228.02      208.48     27.51 o 
   3  14   5      400.01      377.05     31.96 o 
   4  14   5       94.79       60.95     12.81 o 
   5  14   5      416.14      357.97     18.72 o 
  -4  15   5      208.50      217.17     17.07 o 
  -3  15   5      157.26      146.57     15.39 o 
  -2  15   5      572.02      578.53     20.71 o 
  -1  15   5      175.97      161.92     24.75 o 
   0  15   5      596.01      512.24     24.17 o 
   1  15   5      173.23      139.65     17.96 o 
   2  15   5      658.07      680.51     66.83 o 
   3  15   5      145.64      119.81     14.64 o 
   4  15   5      178.37      165.91     15.14 o 
  -3  16   5      362.18      379.60     20.64 o 
  -2  16   5      149.09      150.88     16.16 o 
  -1  16   5      489.40      483.00     25.22 o 
   0  16   5       49.42      -12.01     16.58 o 
   1  16   5      552.04      515.08     25.50 o 
   2  16   5      140.39       90.21     19.00 o 
   3  16   5      380.26      416.80     24.43 o 
  -1  17   5       26.48        6.99     18.42 o 
   0  17   5      245.53      225.78     22.13 o 
   1  17   5       27.42        9.61     18.33 o 
   0   0   6     7340.65     7354.15    141.38 o 
   1   0   6     2942.64     2990.52     27.53 o 
   2   0   6       21.69        7.08      4.08 o 
   3   0   6      101.03       70.43      7.22 o 
   4   0   6     9482.30     9948.57    239.28 o 
   5   0   6     7335.47     7447.93    162.52 o 
   6   0   6     3545.78     3545.07     95.28 o 
   7   0   6       17.11       13.47     25.90 o 
   8   0   6     1080.78     1099.40     29.84 o 
   9   0   6      102.97      109.97     25.34 o 
  -9   1   6      556.87      531.12     34.86 o 
  -8   1   6       47.43       26.12     14.74 o 
  -7   1   6     1006.03     1058.66     24.25 o 
  -6   1   6     1208.23     1231.90     23.88 o 
  -5   1   6     3036.14     3047.81     50.94 o 
  -4   1   6       21.22      -11.31      7.54 o 
  -3   1   6     4363.45     4237.08    140.93 o 
  -2   1   6      540.36      561.00     11.48 o 
  -1   1   6     5254.10     5306.98     44.42 o 
   0   1   6      107.06       76.04      4.25 o 
   1   1   6     4987.60     5083.70     83.27 o 
   2   1   6      510.96      473.66     10.82 o 
   3   1   6     4407.87     4252.07     87.82 o 
   4   1   6       26.94       25.15     15.59 o 
   5   1   6     3211.64     3341.37     31.64 o 
   6   1   6     1149.33     1176.57     23.12 o 
   7   1   6     1113.94     1289.85     27.10 o 
   8   1   6       56.21       68.82     25.64 o 
   9   1   6      554.41      617.47     35.91 o 
  -9   2   6       62.68       76.16     25.19 o 
  -8   2   6      563.89      509.83     31.56 o 
  -7   2   6       60.24       86.91     36.28 o 
  -6   2   6     1153.73     1096.39     23.09 o 
  -5   2   6      938.97      841.23     19.66 o 
  -4   2   6     2202.06     2166.37     24.32 o 
  -3   2   6     3196.38     3435.13     42.09 o 
  -2   2   6     2751.08     3020.93     23.27 o 
  -1   2   6     1084.84     1115.66     22.19 o 
   0   2   6     3382.62     3564.57     85.29 o 
   1   2   6     1093.56     1151.15     39.02 o 
   2   2   6     3043.43     3237.79    130.97 o 
   3   2   6     3212.00     3279.39     38.14 o 
   4   2   6     2120.71     2030.32     23.72 o 
   5   2   6      938.18      960.31     38.19 o 
   6   2   6     1179.07     1236.44     23.75 o 
   7   2   6       67.58      120.78     13.99 o 
   8   2   6      665.34      656.90     23.30 o 
   9   2   6       66.74       65.22     24.51 o 
  -9   3   6       85.17       84.93     26.09 o 
  -8   3   6      216.41      266.42     28.79 o 
  -7   3   6       19.58      -18.66     12.49 o 
  -6   3   6       66.27       58.06     12.82 o 
  -5   3   6       20.46      -13.94      9.29 o 
  -4   3   6      587.48      608.42     23.91 o 
  -3   3   6     2844.17     2878.28     85.95 o 
  -2   3   6      427.14      506.88     18.67 o 
  -1   3   6     4499.34     4448.56    167.94 o 
   0   3   6     3927.30     4009.51     82.30 o 
   1   3   6     4615.82     4662.22     93.96 o 
   2   3   6      386.46      434.16     17.56 o 
   3   3   6     2971.99     2691.72     91.98 o 
   4   3   6      656.47      679.07     19.79 o 
   5   3   6       52.11       63.61      9.64 o 
   6   3   6       88.31      195.24     16.22 o 
   7   3   6       19.28       46.90     12.83 o 
   8   3   6      256.03      316.45     26.01 o 
   9   3   6       84.20       96.25     25.19 o 
  -9   4   6      116.02      113.87     27.21 o 
  -8   4   6       44.14        7.20     22.19 o 
  -7   4   6      115.23       93.79     14.91 o 
  -6   4   6       48.95        9.56     14.96 o 
  -5   4   6      741.47      751.13     19.87 o 
  -4   4   6       83.98       85.04      9.38 o 
  -3   4   6      810.59      826.92     16.94 o 
  -2   4   6     1227.58     1190.67     88.21 o 
  -1   4   6     6994.86     7430.75    270.06 o 
   0   4   6     2081.69     2183.81     67.92 o 
   1   4   6     6923.83     7374.50    160.62 o 
   2   4   6     1288.45     1307.10     21.41 o 
   3   4   6      881.16      819.29     31.55 o 
   4   4   6       57.90       62.45      5.28 o 
   5   4   6      750.13      707.93     18.63 o 
   6   4   6       40.14       88.05     12.08 o 
   7   4   6      151.72      212.88     26.39 o 
   8   4   6       51.52       56.70     16.49 o 
   9   4   6      110.71      123.99     26.09 o 
  -9   5   6       38.63       58.62     26.16 o 
  -8   5   6      208.30      199.63     27.44 o 
  -7   5   6      210.19      192.80     21.33 o 
  -6   5   6      633.63      555.61     20.61 o 
  -5   5   6      773.12      810.15     20.27 o 
  -4   5   6      457.45      513.29     15.74 o 
  -3   5   6      300.64      337.27     13.67 o 
  -2   5   6      103.62       91.65     26.87 o 
  -1   5   6      863.64      860.35     38.54 o 
   0   5   6     3590.75     3907.99    120.18 o 
   1   5   6      839.84      824.80     14.02 o 
   2   5   6       89.48       92.79      5.45 o 
   3   5   6      291.12      300.70     14.19 o 
   4   5   6      498.26      458.39     13.80 o 
   5   5   6      787.41      760.94     19.87 o 
   6   5   6      569.62      605.03     20.10 o 
   7   5   6      198.63      224.77     17.76 o 
   8   5   6      237.56      245.91     19.70 o 
   9   5   6       37.65       25.56     24.66 o 
  -9   6   6      100.43      156.15     29.69 o 
  -8   6   6       21.54      -33.73     22.49 o 
  -7   6   6       50.39       68.94     14.97 o 
  -6   6   6       46.31        0.83     12.84 o 
  -5   6   6     1143.88     1163.80     23.27 o 
  -4   6   6     1876.22     2076.47     26.13 o 
  -3   6   6      550.32      539.58     38.19 o 
  -2   6   6      855.80      855.75     32.06 o 
  -1   6   6      475.48      528.17     36.21 o 
   0   6   6     2881.05     3145.96     21.66 o 
   1   6   6      537.03      536.97     11.93 o 
   2   6   6      774.94      751.38     22.33 o 
   3   6   6      515.42      475.74     17.17 o 
   4   6   6     1959.73     1869.85     55.49 o 
   5   6   6     1077.10     1009.44     22.23 o 
   6   6   6       58.02       83.47     12.54 o 
   7   6   6       77.54       83.16     14.79 o 
   8   6   6       13.00       17.72     15.42 o 
   9   6   6      104.86      144.01     19.58 o 
  -8   7   6       44.54       24.59     25.49 o 
  -7   7   6      466.81      485.19     41.23 o 
  -6   7   6      448.30      447.63     20.50 o 
  -5   7   6      193.45      174.65     14.65 o 
  -4   7   6      498.26      537.07     18.34 o 
  -3   7   6     3720.73     3851.27    179.85 o 
  -2   7   6      701.41      692.85     78.45 o 
  -1   7   6     3262.91     3411.17    109.98 o 
   0   7   6     2562.83     2733.61     54.23 o 
   1   7   6     3190.35     3265.36     44.15 o 
   2   7   6      720.92      624.86     11.75 o 
   3   7   6     3993.33     3712.98     77.80 o 
   4   7   6      441.17      395.16     19.50 o 
   5   7   6      123.20      139.32     13.08 o 
   6   7   6      395.22      401.12     19.09 o 
   7   7   6      419.76      365.08     33.96 o 
   8   7   6       61.43       62.51     16.75 o 
  -8   8   6      145.08      171.67     29.31 o 
  -7   8   6       44.81       36.96     24.29 o 
  -6   8   6      362.67      334.18     20.56 o 
  -5   8   6       37.20       15.96     12.98 o 
  -4   8   6     2373.97     2453.67    121.22 o 
  -3   8   6      733.60      852.48     34.00 o 
  -2   8   6     2392.28     2467.70     91.81 o 
  -1   8   6       67.87       77.74      6.20 o 
   0   8   6     6282.43     6647.27    108.16 o 
   1   8   6       91.34      108.22      7.92 o 
   2   8   6     2455.53     2378.61     57.15 o 
   3   8   6      728.29      777.98     17.06 o 
   4   8   6     2462.85     2346.79     91.79 o 
   5   8   6       48.23       46.35     11.84 o 
   6   8   6      274.25      240.19     17.52 o 
   7   8   6       47.11       50.15     15.39 o 
   8   8   6      103.98      110.64     18.53 o 
  -8   9   6        2.73        1.87     27.74 o 
  -7   9   6      440.77      504.88     35.31 o 
  -6   9   6      148.48      186.99     17.82 o 
  -5   9   6     1146.04     1191.62     26.48 o 
  -4   9   6       85.63       96.89     10.72 o 
  -3   9   6     2617.18     2823.98    104.47 o 
  -2   9   6      373.84      420.83     21.72 o 
  -1   9   6     2408.71     2574.07     58.53 o 
   0   9   6       33.91       17.54      5.88 o 
   1   9   6     2225.01     2261.21     48.16 o 
   2   9   6      402.71      398.57     11.18 o 
   3   9   6     2574.48     2595.03    104.83 o 
   4   9   6       96.35      101.45      8.01 o 
   5   9   6     1161.48     1070.32     25.09 o 
   6   9   6      164.77      106.35     16.69 o 
   7   9   6      379.16      329.04     21.63 o 
   8   9   6        1.26        4.88     16.95 o 
  -7  10   6      239.55      230.29     31.63 o 
  -6  10   6      898.06      977.23     27.50 o 
  -5  10   6      638.58      721.14     63.73 o 
  -4  10   6     1931.42     1878.75     81.10 o 
  -3  10   6       83.40       68.74     10.02 o 
  -2  10   6     1074.26     1145.67     32.35 o 
  -1  10   6      350.04      372.43     13.75 o 
   0  10   6     1505.36     1562.81     19.88 o 
   1  10   6      384.53      411.12     11.71 o 
   2  10   6     1043.21     1064.45     20.55 o 
   3  10   6       99.74       94.75      9.20 o 
   4  10   6     1785.17     1641.30     55.63 o 
   5  10   6      676.48      616.15     23.67 o 
   6  10   6      885.51      762.57     42.69 o 
   7  10   6      240.77      172.61     19.42 o 
  -7  11   6      429.06      437.26     37.71 o 
  -6  11   6      223.76      280.28     23.01 o 
  -5  11   6     1617.06     1653.55     86.58 o 
  -4  11   6      593.00      602.83     24.92 o 
  -3  11   6      676.36      684.42     31.86 o 
  -2  11   6      246.26      244.40     14.12 o 
  -1  11   6      894.50      877.14     23.31 o 
   0  11   6      114.34      121.72      9.81 o 
   1  11   6      752.20      733.42     17.70 o 
   2  11   6      268.76      252.27     13.44 o 
   3  11   6      551.23      546.61     22.40 o 
   4  11   6      597.93      558.14     16.59 o 
   5  11   6     1611.10     1483.87     31.35 o 
   6  11   6      232.48      226.00     19.69 o 
   7  11   6      476.15      418.18     24.49 o 
  -6  12   6      444.98      521.94     26.41 o 
  -5  12   6      266.36      247.39     16.98 o 
  -4  12   6      270.91      281.43     17.13 o 
  -3  12   6      409.04      385.38     17.84 o 
  -2  12   6      853.72      942.58     39.58 o 
  -1  12   6      368.71      331.36     15.21 o 
   0  12   6      241.72      216.35     12.87 o 
   1  12   6      356.69      330.27     14.46 o 
   2  12   6      781.95      823.39     23.30 o 
   3  12   6      428.13      415.23     20.73 o 
   4  12   6      239.74      220.13     13.71 o 
   5  12   6      276.19      266.21     22.00 o 
   6  12   6      498.64      503.36     25.40 o 
  -6  13   6      130.34      142.35     16.97 o 
  -5  13   6      165.29      159.35     15.88 o 
  -4  13   6       33.88       43.16     13.28 o 
  -3  13   6      504.23      481.54     19.05 o 
  -2  13   6       44.46       17.44     15.01 o 
  -1  13   6      368.63      361.49     16.73 o 
   0  13   6      986.68     1014.89     20.94 o 
   1  13   6      400.80      374.44     16.45 o 
   2  13   6       47.77       19.47     10.65 o 
   3  13   6      568.62      530.69     31.87 o 
   4  13   6       39.21       41.85     11.94 o 
   5  13   6      149.80      142.36     18.97 o 
   6  13   6      120.05      111.59     19.65 o 
  -5  14   6       51.07       41.17     15.14 o 
  -4  14   6        8.79      -10.20     13.04 o 
  -3  14   6        9.03       21.29     12.88 o 
  -2  14   6      350.95      347.23     24.60 o 
  -1  14   6       71.27       48.54     18.33 o 
   0  14   6      619.56      603.06     19.89 o 
   1  14   6       69.37       57.42     15.16 o 
   2  14   6      370.80      351.89     28.52 o 
   3  14   6       10.85       -7.58     20.85 o 
   4  14   6        8.00      -16.97     11.31 o 
   5  14   6       42.30       38.59     18.06 o 
  -4  15   6        0.12      -11.14     14.22 o 
  -3  15   6       81.68       55.66     14.31 o 
  -2  15   6       29.21       67.66     14.34 o 
  -1  15   6       11.93       -9.34     13.01 o 
   0  15   6      276.07      262.26     21.02 o 
   1  15   6       11.61      -19.55     15.85 o 
   2  15   6       32.28       47.97     13.58 o 
   3  15   6       74.24       39.08     18.04 o 
   4  15   6        0.29      -12.25     12.49 o 
  -3  16   6       92.38       89.60     21.02 o 
  -2  16   6      121.90      143.87     16.27 o 
  -1  16   6       55.94       57.54     15.33 o 
   0  16   6       60.20       45.00     18.15 o 
   1  16   6       51.33       39.58     18.02 o 
   2  16   6       99.88      113.88     31.31 o 
   3  16   6       93.01      106.06     24.75 o 
   1   0   7        1.30        0.91      2.37 o 
   2   0   7     7956.43     8395.22    160.22 o 
   3   0   7      158.52      160.30     11.10 o 
   4   0   7       30.25       25.51      8.20 o 
   5   0   7     1018.57     1079.44     53.37 o 
   6   0   7      100.02       97.14     13.17 o 
   7   0   7        0.62       -1.93     16.53 o 
   8   0   7      367.81      372.42     22.04 o 
   9   0   7        4.15      -20.17     22.86 o 
  -9   1   7      114.74      101.13     26.39 o 
  -8   1   7       36.15       14.60     15.18 o 
  -7   1   7      734.44      733.12     22.92 o 
  -6   1   7      916.85      839.63     22.14 o 
  -5   1   7      448.42      406.84     16.78 o 
  -4   1   7     2590.74     2631.73     27.06 o 
  -3   1   7     3047.48     3251.56     79.69 o 
  -2   1   7     2364.04     2417.75     60.20 o 
  -1   1   7     1064.21     1222.29     60.71 o 
   0   1   7     1720.96     1815.54     31.11 o 
   1   1   7     1051.20     1255.75     42.56 o 
   2   1   7     2315.13     2444.00     77.33 o 
   3   1   7     3037.32     3269.69    118.14 o 
   4   1   7     2449.96     2460.91     26.42 o 
   5   1   7      511.21      522.33     29.16 o 
   6   1   7      883.09      821.64     21.83 o 
   7   1   7      753.15      824.67     47.15 o 
   8   1   7       39.10       16.10     15.29 o 
   9   1   7      111.39      135.53     27.06 o 
  -9   2   7       51.70       51.13     24.89 o 
  -8   2   7      433.88      446.88     22.52 o 
  -7   2   7     1181.40     1186.66     45.62 o 
  -6   2   7     2107.18     2094.72     62.97 o 
  -5   2   7      879.82      857.37     19.85 o 
  -4   2   7     1052.23      948.64     18.55 o 
  -3   2   7     1533.40     1448.18     37.41 o 
  -2   2   7      155.94      163.98     10.57 o 
  -1   2   7     5441.13     5486.67    146.89 o 
   0   2   7     4693.78     4821.99    139.44 o 
   1   2   7     5686.29     5916.49    170.18 o 
   2   2   7      141.95      166.55     17.35 o 
   3   2   7     1486.66     1347.42     13.91 o 
   4   2   7     1125.77     1047.36     40.29 o 
   5   2   7      886.46      861.86     19.71 o 
   6   2   7     2070.33     2042.89     35.83 o 
   7   2   7     1171.94     1242.92     59.78 o 
   8   2   7      453.09      468.67     28.00 o 
   9   2   7       52.04       57.95     25.79 o 
  -9   3   7      235.09      280.59     34.11 o 
  -8   3   7      409.15      428.52     22.52 o 
  -7   3   7      573.65      635.18     22.30 o 
  -6   3   7     3591.29     3530.31     68.63 o 
  -5   3   7      201.30      151.61     12.47 o 
  -4   3   7      776.68      749.49     17.64 o 
  -3   3   7     1051.74     1091.02     57.80 o 
  -2   3   7     6193.60     6175.86    323.66 o 
  -1   3   7     1436.63     1544.85     52.64 o 
   0   3   7     1184.70     1170.51     46.54 o 
   1   3   7     1365.26     1545.48     38.50 o 
   2   3   7     5961.16     6087.50    144.50 o 
   3   3   7     1029.82     1010.92     28.33 o 
   4   3   7      714.25      691.02     24.06 o 
   5   3   7      202.51      172.37     13.65 o 
   6   3   7     3659.38     3646.25    122.57 o 
   7   3   7      558.18      565.12     21.47 o 
   8   3   7      447.11      472.98     23.55 o 
   9   3   7      232.28      293.11     32.08 o 
  -9   4   7      424.22      426.32     35.08 o 
  -8   4   7      586.82      548.28     34.48 o 
  -7   4   7      432.85      437.29     21.27 o 
  -6   4   7     1264.91     1260.52     29.72 o 
  -5   4   7     1742.91     1781.88     26.24 o 
  -4   4   7       48.98       34.17      9.33 o 
  -3   4   7     5240.35     5407.83    137.56 o 
  -2   4   7     1905.32     1840.79    115.56 o 
  -1   4   7     5978.38     6205.71    332.87 o 
   0   4   7      916.17      873.50     37.50 o 
   1   4   7     6357.93     6600.78    151.25 o 
   2   4   7     1962.58     1929.14     38.19 o 
   3   4   7     5252.78     5053.84    126.77 o 
   4   4   7       45.14       49.00      8.83 o 
   5   4   7     1905.69     1803.24     26.77 o 
   6   4   7     1196.85     1280.46     37.44 o 
   7   4   7      488.27      544.36     21.76 o 
   8   4   7      598.59      594.63     34.60 o 
   9   4   7      377.94      438.48     25.04 o 
  -9   5   7      152.54      159.00     30.29 o 
  -8   5   7      557.11      660.73     36.21 o 
  -7   5   7       81.88       56.61     15.46 o 
  -6   5   7     1589.28     1621.53     28.32 o 
  -5   5   7      785.02      837.74     21.71 o 
  -4   5   7      357.80      434.16     15.97 o 
  -3   5   7     2422.08     2687.54     27.46 o 
  -2   5   7     3844.94     3581.44    235.39 o 
  -1   5   7     1207.97     1159.12     45.64 o 
   0   5   7    23074.35    24538.35    707.65 o 
   1   5   7     1233.22     1201.47     23.62 o 
   2   5   7     3958.76     3733.61     69.24 o 
   3   5   7     2458.67     2547.97     73.27 o 
   4   5   7      415.96      394.93     30.10 o 
   5   5   7      755.00      737.97     29.31 o 
   6   5   7     1499.84     1460.22     39.09 o 
   7   5   7       73.49       78.35     14.97 o 
   8   5   7      568.67      684.54     25.41 o 
   9   5   7      154.34      138.76     19.82 o 
  -8   6   7      170.79      154.80     28.11 o 
  -7   6   7      793.51      822.43     25.06 o 
  -6   6   7      610.04      681.15     22.65 o 
  -5   6   7     1259.73     1343.59     25.70 o 
  -4   6   7      356.71      413.67     17.12 o 
  -3   6   7     2186.64     2293.55     63.94 o 
  -2   6   7     4617.15     4489.46    178.05 o 
  -1   6   7     6668.28     6954.72    241.19 o 
   0   6   7      586.85      648.76     17.12 o 
   1   6   7     6805.65     7085.99    149.38 o 
   2   6   7     4465.04     4271.00     72.43 o 
   3   6   7     2084.96     1902.36     63.08 o 
   4   6   7      308.87      248.95     15.85 o 
   5   6   7     1352.20     1332.84     26.16 o 
   6   6   7      657.31      717.52     23.28 o 
   7   6   7      729.25      664.43     24.32 o 
   8   6   7      174.49      190.70     19.00 o 
  -8   7   7       16.55        5.55     25.56 o 
  -7   7   7      112.92      139.43     17.75 o 
  -6   7   7     1724.65     1870.64     30.88 o 
  -5   7   7      222.10      211.35     16.91 o 
  -4   7   7     3011.85     3297.85     34.62 o 
  -3   7   7     1174.81     1225.75     35.24 o 
  -2   7   7     2425.04     2457.44    118.66 o 
  -1   7   7      142.31      167.60     23.31 o 
   0   7   7      144.99      168.55     10.02 o 
   1   7   7      115.17      122.67      6.18 o 
   2   7   7     2338.06     2270.23     49.17 o 
   3   7   7     1159.41     1118.34     31.54 o 
   4   7   7     2968.01     2669.17     79.14 o 
   5   7   7      256.66      257.49     20.50 o 
   6   7   7     1613.20     1535.55     50.83 o 
   7   7   7       89.73       88.06     16.53 o 
   8   7   7        5.64        4.84     16.65 o 
  -8   8   7      244.51      258.17     32.38 o 
  -7   8   7      293.76      274.97     21.81 o 
  -6   8   7        2.58       -6.92     14.47 o 
  -5   8   7      704.42      682.17     23.39 o 
  -4   8   7     1171.53     1238.18     46.96 o 
  -3   8   7      491.74      495.93     16.93 o 
  -2   8   7      399.48      437.39     35.19 o 
  -1   8   7      656.90      622.31     19.31 o 
   0   8   7     2728.12     2717.15     68.35 o 
   1   8   7      590.90      575.59     16.18 o 
   2   8   7      425.76      411.40     11.91 o 
   3   8   7      477.12      424.21     16.09 o 
   4   8   7     1082.35      975.53     37.58 o 
   5   8   7      662.60      629.69     50.38 o 
   6   8   7        8.26      -12.94     13.20 o 
   7   8   7      278.22      253.73     20.64 o 
   8   8   7      240.12      223.45     21.27 o 
  -8   9   7       13.24      -11.92     29.16 o 
  -7   9   7      308.21      391.13     27.44 o 
  -6   9   7      138.20      135.16     17.95 o 
  -5   9   7       98.19      108.75     15.90 o 
  -4   9   7      133.12      120.13     11.52 o 
  -3   9   7      666.47      666.90     32.59 o 
  -2   9   7     1900.88     1895.93     82.07 o 
  -1   9   7     1453.90     1461.17     64.12 o 
   0   9   7        5.72       11.72      9.74 o 
   1   9   7     1477.79     1435.75     38.10 o 
   2   9   7     1809.64     1733.22     25.73 o 
   3   9   7      638.20      597.11     12.76 o 
   4   9   7      132.28      103.15      9.57 o 
   5   9   7      122.40      112.35     14.99 o 
   6   9   7      141.53       84.78     16.43 o 
   7   9   7      270.03      279.18     28.04 o 
   8   9   7       15.63       25.16     18.26 o 
  -7  10   7       85.58      118.82     29.91 o 
  -6  10   7        0.41        0.31     16.39 o 
  -5  10   7      189.07      259.79     21.37 o 
  -4  10   7      121.05      104.72     11.89 o 
  -3  10   7        6.53      -14.98     15.84 o 
  -2  10   7      214.20      225.71     10.93 o 
  -1  10   7      316.60      310.92     11.37 o 
   0  10   7      191.28      196.76     10.74 o 
   1  10   7      327.77      334.58     11.18 o 
   2  10   7      212.29      218.26     10.65 o 
   3  10   7        6.34       -4.64      7.52 o 
   4  10   7      131.69      126.10     10.65 o 
   5  10   7      178.85      137.60     16.82 o 
   6  10   7        1.31       -4.35     18.48 o 
   7  10   7       84.57       62.69     17.93 o 
  -7  11   7       54.44       96.70     30.66 o 
  -6  11   7      462.12      537.04     25.90 o 
  -5  11   7      390.13      440.58     19.86 o 
  -4  11   7      764.18      794.29     20.86 o 
  -3  11   7        1.03      -14.07      9.66 o 
  -2  11   7      122.25      140.33     11.49 o 
  -1  11   7      262.44      261.83     12.06 o 
   0  11   7        1.31       -7.67      6.59 o 
   1  11   7      244.63      229.30     11.61 o 
   2  11   7      101.68      100.72      8.83 o 
   3  11   7        1.12       -1.69      8.64 o 
   4  11   7      717.70      696.66     24.28 o 
   5  11   7      416.05      403.91     23.23 o 
   6  11   7      460.55      425.31     24.10 o 
   7  11   7       38.84       35.89     22.71 o 
  -6  12   7      233.89      272.12     24.11 o 
  -5  12   7      376.30      446.12     22.14 o 
  -4  12   7       62.83       85.61     13.57 o 
  -3  12   7     1340.86     1329.89     29.76 o 
  -2  12   7      183.59      197.28     13.64 o 
  -1  12   7      115.25       96.55     11.48 o 
   0  12   7       35.79       22.66      8.46 o 
   1  12   7      124.92      120.00      9.93 o 
   2  12   7      195.18      199.36     13.47 o 
   3  12   7     1240.20     1175.41     48.39 o 
   4  12   7       72.96       83.18     12.35 o 
   5  12   7      329.90      348.63     22.55 o 
   6  12   7      257.31      244.41     21.36 o 
  -5  13   7      212.54      217.71     16.96 o 
  -4  13   7      523.42      532.40     20.36 o 
  -3  13   7       61.81       70.79     13.53 o 
  -2  13   7      491.20      463.11     18.84 o 
  -1  13   7      142.90      154.09     13.15 o 
   0  13   7      911.28      905.05     17.78 o 
   1  13   7      151.84      178.56     11.69 o 
   2  13   7      534.53      514.37     18.06 o 
   3  13   7       75.06       99.73     16.42 o 
   4  13   7      447.17      405.78     22.86 o 
   5  13   7      213.08      186.30     19.35 o 
  -5  14   7      101.76      107.82     18.17 o 
  -4  14   7       50.70       24.83     14.00 o 
  -3  14   7      574.64      601.63     26.14 o 
  -2  14   7        2.21       -1.68     12.50 o 
  -1  14   7      764.49      783.87     21.81 o 
   0  14   7       41.48       35.27     14.73 o 
   1  14   7      787.33      792.56     18.54 o 
   2  14   7        4.97        8.22     11.97 o 
   3  14   7      563.12      550.70     37.34 o 
   4  14   7       46.44       -0.93     12.11 o 
   5  14   7      113.75       80.23     18.55 o 
  -4  15   7      152.97      153.74     16.88 o 
  -3  15   7        1.82       -8.26     13.50 o 
  -2  15   7      842.64      855.75     32.27 o 
  -1  15   7      163.34      173.45     23.20 o 
   0  15   7      738.88      730.57     19.47 o 
   1  15   7      170.81      185.11     27.71 o 
   2  15   7      945.33      888.92     39.01 o 
   3  15   7        3.93      -18.17     12.12 o 
   4  15   7      178.22      136.88     18.27 o 
  -2  16   7      152.97      157.22     16.92 o 
  -1  16   7      526.21      512.76     21.69 o 
   0  16   7        0.13      -20.73     13.82 o 
   1  16   7      593.11      567.48     22.04 o 
   2  16   7      142.63      145.70     15.94 o 
   0   0   8    20863.30    20986.64    546.45 o 
   1   0   8        3.24       -1.49      2.73 o 
   2   0   8     2407.73     2090.13     26.01 o 
   3   0   8       45.15       48.85      8.62 o 
   4   0   8     2769.15     2941.64     96.33 o 
   5   0   8     2199.83     2010.60     42.09 o 
   6   0   8      919.56      789.45     47.79 o 
   7   0   8      603.28      652.89     26.05 o 
   8   0   8      699.11      758.31     25.97 o 
   9   0   8        3.73      -35.20     23.46 o 
  -9   1   8      282.92      243.33     31.26 o 
  -8   1   8      156.68      137.71     17.78 o 
  -7   1   8      312.52      302.93     19.85 o 
  -6   1   8     1910.82     1803.87     29.12 o 
  -5   1   8     2546.45     2549.19     35.35 o 
  -4   1   8     1531.41     1421.00     53.41 o 
  -3   1   8     7908.57     8016.71     43.86 o 
  -2   1   8     1359.70     1384.31     13.90 o 
  -1   1   8      775.81      691.46     30.13 o 
   0   1   8     2961.84     3157.02     42.25 o 
   1   1   8      748.96      680.84     22.09 o 
   2   1   8     1320.91     1392.90     39.79 o 
   3   1   8     7829.70     7903.92    173.05 o 
   4   1   8     1573.01     1475.08     43.33 o 
   5   1   8     2564.70     2576.89     33.36 o 
   6   1   8     1906.78     1865.15     71.14 o 
   7   1   8      398.75      423.33     36.39 o 
   8   1   8      139.58      127.14     18.97 o 
   9   1   8      267.15      206.07     30.06 o 
  -9   2   8       30.17       -5.40     25.86 o 
  -8   2   8      565.96      619.51     24.70 o 
  -7   2   8      218.74      233.83     19.64 o 
  -6   2   8       98.40       84.67     14.27 o 
  -5   2   8      425.86      358.61     17.25 o 
  -4   2   8     3863.43     3581.63     32.76 o 
  -3   2   8     2078.83     1999.44     44.68 o 
  -2   2   8     1610.51     1538.64     50.55 o 
  -1   2   8     4041.70     3962.16     98.12 o 
   0   2   8     1241.60     1326.23     34.09 o 
   1   2   8     4076.39     4161.23    137.99 o 
   2   2   8     1727.60     1808.67     55.08 o 
   3   2   8     2214.72     2174.90     17.90 o 
   4   2   8     3973.95     3616.96     75.56 o 
   5   2   8      432.22      396.12     17.44 o 
   6   2   8      185.42      279.49     18.82 o 
   7   2   8      188.12      202.13     16.86 o 
   8   2   8      540.08      573.07     24.88 o 
   9   2   8       26.81       17.43     17.93 o 
  -9   3   8      414.05      500.76     36.81 o 
  -8   3   8       95.27       84.22     17.19 o 
  -7   3   8      881.22      937.60     42.65 o 
  -6   3   8      419.31      426.88     20.43 o 
  -5   3   8      265.91      235.12     35.91 o 
  -4   3   8      140.23      110.39     11.16 o 
  -3   3   8      381.24      352.66     14.52 o 
  -2   3   8      583.28      483.73     30.84 o 
  -1   3   8     1817.89     1772.65     78.65 o 
   0   3   8     5395.68     5673.41    238.89 o 
   1   3   8     1936.70     2034.39    100.49 o 
   2   3   8      580.24      524.76     13.11 o 
   3   3   8      381.85      352.94     10.75 o 
   4   3   8      168.35      134.05     14.20 o 
   5   3   8      225.18      202.04     19.23 o 
   6   3   8      393.40      457.81     20.01 o 
   7   3   8      917.85      970.79     59.00 o 
   8   3   8      125.49       93.91     17.45 o 
   9   3   8      409.09      510.96     51.84 o 
  -9   4   8      151.01      211.77     30.96 o 
  -8   4   8      255.64      273.21     22.18 o 
  -7   4   8      459.36      543.38     22.61 o 
  -6   4   8       19.68       30.62     13.28 o 
  -5   4   8     1044.01     1067.64     23.11 o 
  -4   4   8      571.63      556.10     33.47 o 
  -3   4   8      575.19      576.59     16.43 o 
  -2   4   8     1054.47      999.37     80.65 o 
  -1   4   8     2640.60     2703.92    125.97 o 
   0   4   8      132.79      159.07     33.23 o 
   1   4   8     2567.91     2737.67     92.21 o 
   2   4   8     1081.82     1061.21     31.19 o 
   3   4   8      571.20      518.07     10.67 o 
   4   4   8      491.75      412.48     12.48 o 
   5   4   8     1007.53      932.32     39.51 o 
   6   4   8       27.48       28.07     21.25 o 
   7   4   8      535.42      586.92     23.22 o 
   8   4   8      245.15      284.72     22.39 o 
   9   4   8      145.16      145.89     20.57 o 
  -8   5   8      333.99      410.68     24.04 o 
  -7   5   8      122.66      131.64     17.09 o 
  -6   5   8      127.70      134.42     15.32 o 
  -5   5   8      714.83      761.83     34.03 o 
  -4   5   8       72.46       83.23     11.36 o 
  -3   5   8     1001.92     1088.33     26.05 o 
  -2   5   8      421.06      453.50     45.52 o 
  -1   5   8     1330.33     1343.17     64.05 o 
   0   5   8      307.58      334.14     15.26 o 
   1   5   8     1292.89     1332.14     39.56 o 
   2   5   8      422.26      472.05     10.68 o 
   3   5   8     1035.92      997.24     21.23 o 
   4   5   8       81.06       60.40      7.46 o 
   5   5   8      709.52      693.12     23.73 o 
   6   5   8      144.87      180.74     31.75 o 
   7   5   8      133.71      112.19     16.40 o 
   8   5   8      344.46      353.79     23.23 o 
  -8   6   8       42.27       79.46     27.14 o 
  -7   6   8      137.59      159.46     18.17 o 
  -6   6   8      166.95      191.01     17.23 o 
  -5   6   8      564.08      694.54     22.05 o 
  -4   6   8     1209.52     1302.84     24.20 o 
  -3   6   8      157.60      179.03     13.37 o 
  -2   6   8      424.29      387.79     19.30 o 
  -1   6   8     1482.07     1606.51     71.16 o 
   0   6   8      103.28       85.82      8.92 o 
   1   6   8     1506.53     1579.06     24.49 o 
   2   6   8      431.40      409.44     11.79 o 
   3   6   8      181.33      162.85      7.09 o 
   4   6   8     1327.11     1198.17     27.21 o 
   5   6   8      520.93      590.35     20.19 o 
   6   6   8      183.25      230.83     17.92 o 
   7   6   8      168.58      188.10     21.93 o 
   8   6   8       44.47       56.93     17.49 o 
  -8   7   8       82.63       96.63     28.94 o 
  -7   7   8      179.88      270.66     50.94 o 
  -6   7   8       41.34      106.74     16.14 o 
  -5   7   8      493.31      485.73     21.49 o 
  -4   7   8       86.16       94.49     13.03 o 
  -3   7   8     1498.86     1505.69     24.86 o 
  -2   7   8      406.71      380.81     22.66 o 
  -1   7   8     1743.65     1921.35     55.96 o 
   0   7   8     1753.55     1698.77     68.43 o 
   1   7   8     1718.63     1828.69     47.02 o 
   2   7   8      420.52      393.04      9.02 o 
   3   7   8     1612.39     1422.27     34.01 o 
   4   7   8       78.42       82.00     12.52 o 
   5   7   8      594.20      553.08     33.51 o 
   6   7   8       61.66       69.69     23.09 o 
   7   7   8      124.21      128.47     17.41 o 
   8   7   8       67.02       84.79     19.94 o 
  -8   8   8      561.26      651.28     40.93 o 
  -7   8   8       89.81       73.70     18.51 o 
  -6   8   8      584.05      637.72     26.46 o 
  -5   8   8       62.36       39.24     14.65 o 
  -4   8   8      920.02      939.58     23.84 o 
  -3   8   8      503.36      549.55     16.50 o 
  -2   8   8      637.38      632.27     33.74 o 
  -1   8   8     2091.57     2104.68     94.16 o 
   0   8   8     2107.23     2206.15     55.92 o 
   1   8   8     2065.79     2035.63     46.46 o 
   2   8   8      614.02      576.04     10.50 o 
   3   8   8      462.75      462.90     10.52 o 
   4   8   8      922.45      830.06     27.70 o 
   5   8   8       50.76       38.32     12.88 o 
   6   8   8      596.61      518.18     34.75 o 
   7   8   8      101.04      100.07     17.51 o 
   8   8   8      543.41      603.60     27.48 o 
  -7   9   8      246.22      251.83     23.00 o 
  -6   9   8      266.70      269.59     21.19 o 
  -5   9   8     1639.40     1762.92     32.30 o 
  -4   9   8      583.19      575.12     22.26 o 
  -3   9   8     2161.68     2324.63     83.08 o 
  -2   9   8      445.30      447.35     14.34 o 
  -1   9   8      912.88      957.67     42.53 o 
   0   9   8      556.91      560.29     16.63 o 
   1   9   8      752.14      798.03     22.17 o 
   2   9   8      389.29      402.10     10.50 o 
   3   9   8     2222.51     2230.24     45.28 o 
   4   9   8      557.78      510.62     21.44 o 
   5   9   8     1596.99     1462.95     60.83 o 
   6   9   8      295.14      233.84     19.18 o 
   7   9   8      214.35      179.01     19.93 o 
  -7  10   8      112.67      119.56     26.72 o 
  -6  10   8      540.05      613.13     26.08 o 
  -5  10   8      543.42      601.10     25.30 o 
  -4  10   8     1358.57     1371.69     31.56 o 
  -3  10   8       66.87       68.30     10.86 o 
  -2  10   8     1676.78     1704.93     60.46 o 
  -1  10   8      126.19      109.57      8.25 o 
   0  10   8      540.06      488.66     15.36 o 
   1  10   8      148.41      131.77      8.30 o 
   2  10   8     1498.66     1489.86     26.79 o 
   3  10   8       81.00       72.33      7.36 o 
   4  10   8     1378.67     1316.29     50.90 o 
   5  10   8      545.65      444.73     23.24 o 
   6  10   8      548.78      486.41     24.38 o 
   7  10   8       96.38       78.58     18.93 o 
  -6  11   8      528.61      612.21     27.26 o 
  -5  11   8      275.60      275.03     23.22 o 
  -4  11   8       46.64       73.87     13.26 o 
  -3  11   8      566.40      608.61     19.05 o 
  -2  11   8       35.82       26.19      8.37 o 
  -1  11   8     2115.51     2146.91     76.92 o 
   0  11   8       82.26       84.32      8.59 o 
   1  11   8     2037.86     2010.61     44.94 o 
   2  11   8       44.08       43.89      8.37 o 
   3  11   8      547.73      537.32     14.54 o 
   4  11   8       55.89       63.26     14.95 o 
   5  11   8      278.92      243.37     20.08 o 
   6  11   8      523.80      524.89     25.49 o 
  -6  12   8       36.39       33.14     19.74 o 
  -5  12   8      237.48      266.22     23.80 o 
  -4  12   8      742.22      753.48     23.23 o 
  -3  12   8      314.45      347.29     18.73 o 
  -2  12   8      667.63      686.66     17.53 o 
  -1  12   8       11.77        3.80      8.59 o 
   0  12   8      517.86      489.82     14.70 o 
   1  12   8        8.74        6.98      8.43 o 
   2  12   8      693.88      710.50     16.08 o 
   3  12   8      335.92      345.73     16.55 o 
   4  12   8      805.12      742.45     29.57 o 
   5  12   8      242.24      269.03     22.08 o 
   6  12   8       39.00       17.62     17.22 o 
  -5  13   8       65.97       60.62     15.25 o 
  -4  13   8       81.63       99.14     14.64 o 
  -3  13   8      192.77      195.76     15.69 o 
  -2  13   8      387.91      378.89     18.67 o 
  -1  13   8      676.86      652.96     16.84 o 
   0  13   8      172.50      199.28     15.43 o 
   1  13   8      717.89      720.16     23.93 o 
   2  13   8      404.29      437.64     18.07 o 
   3  13   8      212.96      201.11     14.14 o 
   4  13   8       93.49       76.55     37.67 o 
   5  13   8       85.45       91.29     20.02 o 
  -4  14   8      126.03      126.99     15.95 o 
  -3  14   8       94.97      104.44     15.00 o 
  -2  14   8      164.13      181.89     15.83 o 
  -1  14   8      100.67      134.29     12.65 o 
   0  14   8       72.09       88.65     11.96 o 
   1  14   8       96.38      138.88     12.64 o 
   2  14   8      173.13      176.11     16.91 o 
   3  14   8      104.97       88.10     13.32 o 
   4  14   8      129.84      100.28     17.71 o 
  -3  15   8        3.09      -16.46     17.66 o 
  -2  15   8       10.96       27.27     14.38 o 
  -1  15   8      296.55      327.67     17.29 o 
   0  15   8      148.90      148.37     13.82 o 
   1  15   8      279.78      289.37     18.01 o 
   2  15   8       11.91       20.86     15.88 o 
   3  15   8        1.72      -23.08     15.39 o 
  -1  16   8       34.89       16.78     12.94 o 
   0  16   8      622.75      659.37     20.18 o 
   1  16   8       31.79       16.05     14.65 o 
   1   0   9       79.99       82.49      4.42 o 
   2   0   9     3877.11     3855.86     80.07 o 
   3   0   9      308.70      297.19     19.22 o 
   4   0   9     1927.19     1868.94     30.88 o 
   5   0   9      471.82      451.74     18.35 o 
   6   0   9       12.46      -17.38     11.59 o 
   7   0   9        0.54       -4.89     13.49 o 
   8   0   9       13.90        1.49     15.85 o 
   9   0   9        0.67      -25.37     16.91 o 
  -9   1   9        9.76      -38.23     25.49 o 
  -8   1   9       44.54       58.24     16.84 o 
  -7   1   9      172.88      149.01     16.46 o 
  -6   1   9      293.73      300.97     19.08 o 
  -5   1   9      289.38      246.20     16.62 o 
  -4   1   9     2145.23     2185.33     84.41 o 
  -3   1   9     1490.74     1424.23     27.95 o 
  -2   1   9      556.69      497.05     11.81 o 
  -1   1   9     1037.41      991.56     26.06 o 
   0   1   9      755.49      634.07     24.05 o 
   1   1   9     1007.69     1008.89     33.01 o 
   2   1   9      560.40      491.43     10.80 o 
   3   1   9     1489.50     1440.09     40.08 o 
   4   1   9     1988.81     2045.84     29.27 o 
   5   1   9      296.11      251.86     17.43 o 
   6   1   9      316.37      312.41     30.55 o 
   7   1   9      161.69      140.34     16.51 o 
   8   1   9       46.00       36.88     16.83 o 
   9   1   9       11.17      -14.77     17.49 o 
  -9   2   9      113.48       85.61     29.69 o 
  -8   2   9      106.95      148.69     18.43 o 
  -7   2   9      339.26      327.23     31.93 o 
  -6   2   9      170.32      159.21     15.19 o 
  -5   2   9      835.54      817.72     21.41 o 
  -4   2   9      155.03      133.52     12.07 o 
  -3   2   9     1988.69     2019.35     88.46 o 
  -2   2   9        8.89        2.64      9.20 o 
  -1   2   9     2080.24     1996.66     58.54 o 
   0   2   9      395.89      496.36     36.52 o 
   1   2   9     1982.04     1958.01     68.26 o 
   2   2   9       17.08       13.54      3.71 o 
   3   2   9     1835.35     1791.99     48.50 o 
   4   2   9      178.66      185.26     16.64 o 
   5   2   9      750.11      705.88     20.91 o 
   6   2   9      171.90      178.17     15.29 o 
   7   2   9      345.47      288.18     21.32 o 
   8   2   9      103.40      152.61     18.84 o 
   9   2   9       92.74       81.51     20.18 o 
  -8   3   9       20.28       14.01     16.35 o 
  -7   3   9      364.99      356.23     28.86 o 
  -6   3   9      708.80      706.45     22.53 o 
  -5   3   9      116.41      121.28     13.46 o 
  -4   3   9     1254.23     1292.93     32.35 o 
  -3   3   9     1959.97     1952.71     25.34 o 
  -2   3   9     4053.11     3752.29    163.96 o 
  -1   3   9      727.26      625.07     46.78 o 
   0   3   9     3405.92     3243.85    138.77 o 
   1   3   9      815.19      761.70     51.35 o 
   2   3   9     4299.00     4271.19    104.02 o 
   3   3   9     2046.83     1970.04     24.53 o 
   4   3   9     1124.81     1113.78     21.99 o 
   5   3   9      142.96      121.62     13.09 o 
   6   3   9      695.93      619.72     22.16 o 
   7   3   9      328.94      264.79     20.70 o 
   8   3   9        4.27      -16.52     16.03 o 
  -8   4   9       95.43      125.90     29.54 o 
  -7   4   9      805.59      876.07     25.77 o 
  -6   4   9      200.33      200.16     20.58 o 
  -5   4   9     1012.37     1113.76     23.87 o 
  -4   4   9     1539.93     1653.42     43.44 o 
  -3   4   9      924.36      892.60     20.10 o 
  -2   4   9     2714.19     2513.29    129.01 o 
  -1   4   9     4125.14     4072.27    191.63 o 
   0   4   9      836.21      881.72     41.28 o 
   1   4   9     4197.87     4304.47    182.43 o 
   2   4   9     2860.11     2817.71     84.13 o 
   3   4   9      794.52      731.64     22.67 o 
   4   4   9     1629.87     1603.27     18.87 o 
   5   4   9      980.05      996.60     23.72 o 
   6   4   9      170.41      148.44     15.32 o 
   7   4   9      774.72      773.26     34.00 o 
   8   4   9       97.39      120.03     18.47 o 
  -8   5   9      390.51      456.07     25.87 o 
  -7   5   9      110.87      145.67     17.80 o 
  -6   5   9     1821.21     2005.40     57.35 o 
  -5   5   9      363.76      421.82     30.02 o 
  -4   5   9      126.50      178.36     14.57 o 
  -3   5   9      532.18      590.20     18.26 o 
  -2   5   9     1982.12     1880.56    124.83 o 
  -1   5   9      771.93      697.83     26.57 o 
   0   5   9     6728.04     6681.67    210.52 o 
   1   5   9      763.26      757.80     45.56 o 
   2   5   9     1969.68     1904.56     50.39 o 
   3   5   9      522.12      543.84     13.13 o 
   4   5   9      199.51      173.73     10.47 o 
   5   5   9      382.18      375.11     54.72 o 
   6   5   9     1781.09     1719.28     30.74 o 
   7   5   9      122.09      143.38     17.44 o 
   8   5   9      354.19      443.08     43.93 o 
  -8   6   9      346.74      363.39     25.23 o 
  -7   6   9      702.57      751.51     26.48 o 
  -6   6   9        3.95       22.21     14.64 o 
  -5   6   9     3647.90     3887.48     61.10 o 
  -4   6   9       28.78       30.59     11.55 o 
  -3   6   9      211.58      199.59     15.62 o 
  -2   6   9     2167.93     1993.98    141.81 o 
  -1   6   9     2326.76     2362.91    114.58 o 
   0   6   9      109.83      114.26     10.84 o 
   1   6   9     2345.33     2353.30     71.30 o 
   2   6   9     2074.92     1924.04     45.78 o 
   3   6   9      307.85      263.20     12.22 o 
   4   6   9       43.43       31.42      7.92 o 
   5   6   9     3342.85     3164.13    130.96 o 
   6   6   9        9.20      -10.74     13.30 o 
   7   6   9      704.17      696.23     25.68 o 
   8   6   9      358.59      378.21     25.01 o 
  -8   7   9       86.08      123.55     24.70 o 
  -7   7   9      285.99      284.02     22.35 o 
  -6   7   9     1181.07     1291.91     29.19 o 
  -5   7   9       89.67      102.75     15.82 o 
  -4   7   9     1365.33     1423.18     27.14 o 
  -3   7   9     3084.52     3303.22     35.09 o 
  -2   7   9      925.31      967.75     50.44 o 
  -1   7   9      894.17      864.72     52.65 o 
   0   7   9      228.44      229.12      9.78 o 
   1   7   9      835.42      773.59     19.85 o 
   2   7   9      824.04      859.89     20.50 o 
   3   7   9     2964.97     2762.25    100.98 o 
   4   7   9     1339.66     1230.96     19.50 o 
   5   7   9      105.30      115.63     17.43 o 
   6   7   9     1174.99     1105.54     27.69 o 
   7   7   9      306.78      278.18     21.99 o 
   8   7   9       60.69       89.48     19.45 o 
  -7   8   9       51.16       14.22     18.76 o 
  -6   8   9      135.24      142.05     28.26 o 
  -5   8   9     1497.21     1652.07     31.19 o 
  -4   8   9      103.39      110.32     15.34 o 
  -3   8   9      879.03      991.26     24.11 o 
  -2   8   9      480.06      461.57     20.48 o 
  -1   8   9      778.29      769.85     29.29 o 
   0   8   9       38.34       43.04      7.50 o 
   1   8   9      690.72      682.83     18.25 o 
   2   8   9      473.32      446.56     15.94 o 
   3   8   9      763.99      731.25     23.53 o 
   4   8   9      117.92      126.15     13.57 o 
   5   8   9     1495.41     1423.85     29.54 o 
   6   8   9      115.80       95.75     16.33 o 
   7   8   9       31.34       16.77     20.84 o 
  -7   9   9       93.71       87.43     20.40 o 
  -6   9   9       57.94       26.33     17.98 o 
  -5   9   9       53.21       81.57     17.25 o 
  -4   9   9       17.50      -20.64     14.13 o 
  -3   9   9       77.02       87.62     11.06 o 
  -2   9   9      223.91      209.38     11.37 o 
  -1   9   9       13.36       10.80      6.42 o 
   0   9   9     1077.05     1122.75     25.03 o 
   1   9   9       14.43       13.69      6.16 o 
   2   9   9      224.75      213.51     11.72 o 
   3   9   9       73.99       70.64     16.23 o 
   4   9   9       15.69       33.22     12.77 o 
   5   9   9       45.49       34.13     14.37 o 
   6   9   9       55.93       25.69     15.71 o 
   7   9   9       73.96       54.30     21.03 o 
  -7  10   9      203.28      198.32     22.93 o 
  -6  10   9       48.16       31.31     18.39 o 
  -5  10   9       14.26      -25.00     16.67 o 
  -4  10   9      653.16      784.93     26.74 o 
  -3  10   9       32.79       27.76     15.87 o 
  -2  10   9      298.68      309.27     12.76 o 
  -1  10   9      238.57      202.13     11.57 o 
   0  10   9      213.12      197.10     10.74 o 
   1  10   9      246.54      243.39     11.53 o 
   2  10   9      298.60      301.99     11.83 o 
   3  10   9       37.17       37.03      8.73 o 
   4  10   9      629.96      647.77     30.21 o 
   5  10   9       18.83       -0.66     14.01 o 
   6  10   9       59.93       15.97     16.05 o 
   7  10   9      193.23      163.19     20.47 o 
  -6  11   9      217.22      239.03     22.32 o 
  -5  11   9       80.57       95.99     18.92 o 
  -4  11   9      519.41      537.97     20.48 o 
  -3  11   9      824.33      820.33     21.20 o 
  -2  11   9      170.72      168.91     13.16 o 
  -1  11   9      116.76      126.23      9.83 o 
   0  11   9      114.04      124.85      9.60 o 
   1  11   9      107.99      118.84      9.42 o 
   2  11   9      207.40      204.07     11.63 o 
   3  11   9      812.91      756.28     17.92 o 
   4  11   9      459.76      389.30     23.39 o 
   5  11   9       76.89       89.98     16.12 o 
   6  11   9      224.18      201.10     36.32 o 
  -5  12   9      241.39      252.03     21.94 o 
  -4  12   9      371.90      385.26     19.35 o 
  -3  12   9      827.87      888.34     22.59 o 
  -2  12   9       12.63       22.26     11.93 o 
  -1  12   9      100.27      105.03     10.45 o 
   0  12   9       21.41       27.92      9.32 o 
   1  12   9      120.75      121.59     10.83 o 
   2  12   9       20.11       28.38      9.45 o 
   3  12   9      784.10      731.34     22.99 o 
   4  12   9      375.41      382.58     22.89 o 
   5  12   9      250.85      253.04     29.12 o 
  -5  13   9      105.79      104.91     20.64 o 
  -4  13   9       60.59       70.71     14.58 o 
  -3  13   9       37.16       42.22     13.76 o 
  -2  13   9     1130.35     1206.42     35.81 o 
  -1  13   9      204.15      228.52     13.83 o 
   0  13   9     1041.28     1085.63     42.64 o 
   1  13   9      233.84      259.83     14.46 o 
   2  13   9     1136.47     1155.63     36.27 o 
   3  13   9       46.42       35.19     12.26 o 
   4  13   9       35.10       40.96     16.19 o 
   5  13   9       89.69       75.01     17.60 o 
  -4  14   9       53.14       46.89     15.17 o 
  -3  14   9      200.47      211.28     16.94 o 
  -2  14   9      104.99      107.11     15.24 o 
  -1  14   9     1358.06     1425.75     48.74 o 
   0  14   9       86.30       96.31     12.30 o 
   1  14   9     1463.02     1523.61     49.02 o 
   2  14   9      126.62      131.42     14.49 o 
   3  14   9      216.06      189.38     15.19 o 
   4  14   9       55.52       23.47     16.83 o 
  -3  15   9      204.02      203.56     17.62 o 
  -2  15   9      359.69      356.90     20.64 o 
  -1  15   9        1.48       14.05     12.16 o 
   0  15   9      503.16      536.66     18.69 o 
   1  15   9        2.90       23.96     12.18 o 
   2  15   9      396.23      386.93     49.29 o 
   3  15   9      212.93      167.62     21.33 o 
   0   0  10     1043.70      968.16     39.02 o 
   1   0  10     3055.83     3018.79     39.05 o 
   2   0  10     7243.62     7104.20     91.88 o 
   3   0  10      145.69      148.54     11.75 o 
   4   0  10     4151.37     4246.62    132.46 o 
   5   0  10      145.24      107.40     13.04 o 
   6   0  10      105.21       86.64     14.33 o 
   7   0  10       69.66       30.59     15.34 o 
   8   0  10      779.60      733.28     27.19 o 
  -8   1  10       11.61       22.93     17.09 o 
  -7   1  10      589.91      564.36     23.69 o 
  -6   1  10      277.21      241.85     19.12 o 
  -5   1  10      850.31      751.61     44.60 o 
  -4   1  10      830.40      772.27     25.49 o 
  -3   1  10     4745.60     4679.20    101.31 o 
  -2   1  10     2243.50     2246.09     19.52 o 
  -1   1  10     5045.37     4802.93     92.64 o 
   0   1  10     3185.30     3332.34     59.73 o 
   1   1  10     5463.22     5362.74     64.65 o 
   2   1  10     2418.54     2481.51     64.83 o 
   3   1  10     4772.14     4821.51    162.72 o 
   4   1  10      906.01      897.13     21.85 o 
   5   1  10      773.07      676.65     21.39 o 
   6   1  10      254.86      234.74     16.95 o 
   7   1  10      576.24      531.18     23.92 o 
   8   1  10        8.01       34.77     17.31 o 
  -8   2  10      945.23      986.98     29.28 o 
  -7   2  10        5.48      -19.82     14.31 o 
  -6   2  10      209.47      187.76     29.31 o 
  -5   2  10     1116.46     1062.34     44.75 o 
  -4   2  10     1330.35     1245.29     23.70 o 
  -3   2  10     3103.43     3070.73     62.78 o 
  -2   2  10     3904.63     3836.89     76.62 o 
  -1   2  10      592.57      537.82     10.93 o 
   0   2  10      463.95      505.58     16.08 o 
   1   2  10      640.44      600.09     12.55 o 
   2   2  10     3723.40     3849.69     98.30 o 
   3   2  10     3214.95     3103.82     76.30 o 
   4   2  10     1301.01     1229.68     23.32 o 
   5   2  10     1093.08      960.97     48.99 o 
   6   2  10      240.86      185.41     16.21 o 
   7   2  10        1.21      -21.01     14.00 o 
   8   2  10      953.15      997.23     83.77 o 
  -8   3  10       83.29      157.61     19.87 o 
  -7   3  10      228.93      263.97     34.48 o 
  -6   3  10      358.36      379.82     32.38 o 
  -5   3  10       18.50       35.57     12.41 o 
  -4   3  10      570.05      523.55     18.82 o 
  -3   3  10     1721.83     1663.88     25.33 o 
  -2   3  10     1414.18     1371.27     47.03 o 
  -1   3  10      374.10      369.81     11.95 o 
   0   3  10     4781.64     4633.29    164.19 o 
   1   3  10      415.23      459.49     24.11 o 
   2   3  10     1499.41     1525.95     36.90 o 
   3   3  10     1674.20     1606.72     62.36 o 
   4   3  10      605.13      507.34     18.50 o 
   5   3  10       29.67      -13.06     13.04 o 
   6   3  10      333.62      253.76     20.05 o 
   7   3  10      245.28      231.62     19.69 o 
   8   3  10       64.82      104.33     25.23 o 
  -8   4  10      500.97      564.31     26.74 o 
  -7   4  10      585.29      643.15     24.83 o 
  -6   4  10      152.31      165.85     16.32 o 
  -5   4  10      434.59      487.05     26.39 o 
  -4   4  10      453.35      497.76     18.68 o 
  -3   4  10      429.03      400.43     17.07 o 
  -2   4  10      638.36      573.48     26.64 o 
  -1   4  10      350.04      342.85     19.66 o 
   0   4  10      378.94      369.28     13.87 o 
   1   4  10      358.30      380.99     13.83 o 
   2   4  10      706.09      656.72     10.79 o 
   3   4  10      418.85      404.02     12.55 o 
   4   4  10      424.92      401.92     17.55 o 
   5   4  10      398.82      372.30     19.17 o 
   6   4  10      136.50      109.46     15.35 o 
   7   4  10      583.97      539.39     35.08 o 
   8   4  10      513.93      553.68     26.34 o 
  -8   5  10      342.57      407.68     26.00 o 
  -7   5  10      103.45      142.99     19.64 o 
  -6   5  10      494.94      534.08     24.06 o 
  -5   5  10       31.29       20.91     12.93 o 
  -4   5  10     1005.80     1006.26     23.27 o 
  -3   5  10      474.99      498.96     18.05 o 
  -2   5  10      583.76      542.99     28.93 o 
  -1   5  10      672.53      639.33     14.33 o 
   0   5  10      153.70      153.42     17.28 o 
   1   5  10      662.91      661.38     19.45 o 
   2   5  10      589.51      591.97     10.44 o 
   3   5  10      495.87      484.04     13.57 o 
   4   5  10      975.94      870.96     21.90 o 
   5   5  10       27.27        0.38     11.86 o 
   6   5  10      508.29      455.32     24.89 o 
   7   5  10      106.80      133.77     17.94 o 
   8   5  10      354.85      411.54     25.33 o 
  -8   6  10      249.49      314.14     25.71 o 
  -7   6  10      356.78      402.38     24.80 o 
  -6   6  10       88.97      115.60     17.14 o 
  -5   6  10      536.79      644.52     34.71 o 
  -4   6  10      239.25      256.09     18.45 o 
  -3   6  10      951.51     1019.37     44.38 o 
  -2   6  10      361.42      310.71     15.13 o 
  -1   6  10      397.61      349.08     18.76 o 
   0   6  10     3096.64     3246.03    107.55 o 
   1   6  10      391.66      376.64      9.10 o 
   2   6  10      364.02      327.31      8.80 o 
   3   6  10     1023.74      994.67     52.33 o 
   4   6  10      262.84      215.31     14.32 o 
   5   6  10      566.20      536.31     21.72 o 
   6   6  10       66.13       50.01     15.62 o 
   7   6  10      335.94      395.96     23.71 o 
   8   6  10      254.47      305.13     24.56 o 
  -7   7  10      285.07      316.65     25.41 o 
  -6   7  10       92.17      131.92     18.58 o 
  -5   7  10     1091.31     1155.39     28.01 o 
  -4   7  10      109.15      144.90     18.89 o 
  -3   7  10      460.67      508.60     20.10 o 
  -2   7  10       89.92       81.80      8.47 o 
  -1   7  10      937.03      925.53     25.43 o 
   0   7  10       86.25       90.47      6.14 o 
   1   7  10      882.49      870.37     25.92 o 
   2   7  10       71.35       69.05      5.79 o 
   3   7  10      360.71      332.56     19.14 o 
   4   7  10       92.36      138.83     16.34 o 
   5   7  10     1154.80     1021.06     26.24 o 
   6   7  10      101.71      121.69     26.46 o 
   7   7  10      279.26      301.63     22.93 o 
  -7   8  10       65.66       53.78     20.11 o 
  -6   8  10      479.96      496.81     25.60 o 
  -5   8  10      295.95      378.41     25.79 o 
  -4   8  10     1667.35     1807.80     78.94 o 
  -3   8  10      966.09     1107.59     25.66 o 
  -2   8  10     1363.55     1362.48     70.22 o 
  -1   8  10      373.17      372.36     11.54 o 
   0   8  10       47.51       49.43      6.64 o 
   1   8  10      333.18      337.70      9.75 o 
   2   8  10     1385.03     1360.35     33.34 o 
   3   8  10      881.19      877.70     24.84 o 
   4   8  10     1778.01     1665.22     48.40 o 
   5   8  10      312.82      264.75     21.38 o 
   6   8  10      412.66      388.11     22.72 o 
   7   8  10       71.37       39.73     18.17 o 
  -7   9  10      370.91      345.02     26.05 o 
  -6   9  10      128.97      122.34     19.80 o 
  -5   9  10     1711.66     1865.04     49.33 o 
  -4   9  10      706.28      737.60     31.75 o 
  -3   9  10     1464.75     1604.86     29.92 o 
  -2   9  10      231.29      267.73     15.28 o 
  -1   9  10      323.25      309.91     11.77 o 
   0   9  10      251.73      253.65     11.07 o 
   1   9  10      303.81      283.85     10.14 o 
   2   9  10      183.48      209.69     11.06 o 
   3   9  10     1462.13     1413.32     44.68 o 
   4   9  10      651.03      592.88     24.10 o 
   5   9  10     1770.42     1606.24     41.79 o 
   6   9  10      126.69      115.74     25.19 o 
   7   9  10      365.33      348.38     24.13 o 
  -6  10  10      192.31      194.92     27.74 o 
  -5  10  10       91.38       64.68     18.21 o 
  -4  10  10     1931.25     2149.81     36.36 o 
  -3  10  10      206.28      211.97     14.40 o 
  -2  10  10     1635.51     1733.91     62.99 o 
  -1  10  10      402.01      417.14     19.67 o 
   0  10  10     1138.11     1155.92     36.79 o 
   1  10  10      392.59      439.72     14.45 o 
   2  10  10     1517.64     1538.24     35.48 o 
   3  10  10      166.76      159.74     12.72 o 
   4  10  10     2057.77     1920.39     36.47 o 
   5  10  10       76.59       46.96     15.19 o 
   6  10  10      209.59      181.35     19.27 o 
  -6  11  10       70.04       59.83     29.99 o 
  -5  11  10      247.49      273.72     23.33 o 
  -4  11  10       11.28        9.24     16.93 o 
  -3  11  10     1138.08     1233.88     25.33 o 
  -2  11  10       82.22      103.48     12.62 o 
  -1  11  10     1264.78     1300.15     48.03 o 
   0  11  10      910.06      981.33     24.00 o 
   1  11  10     1275.86     1275.14     40.37 o 
   2  11  10      101.64      103.65     10.21 o 
   3  11  10     1190.34     1188.72     23.33 o 
   4  11  10       18.52       26.04     14.55 o 
   5  11  10      294.28      296.35     22.15 o 
   6  11  10       59.49       36.71     17.08 o 
  -5  12  10       96.67       87.55     19.96 o 
  -4  12  10       71.75       67.45     14.41 o 
  -3  12  10       38.29       75.55     14.13 o 
  -2  12  10      861.03      895.96     39.67 o 
  -1  12  10      261.12      251.26     13.40 o 
   0  12  10     1502.95     1548.30     60.26 o 
   1  12  10      290.57      253.02     13.87 o 
   2  12  10      844.74      820.87     19.38 o 
   3  12  10       40.27       46.47     13.01 o 
   4  12  10      101.12       89.68     16.14 o 
   5  12  10      104.13       99.21     17.44 o 
  -4  13  10      125.62      126.71     16.17 o 
  -3  13  10      145.90      140.58     15.54 o 
  -2  13  10       64.83       85.13     14.73 o 
  -1  13  10      283.92      278.37     15.93 o 
   0  13  10        4.00       -4.15     10.24 o 
   1  13  10      269.60      276.85     16.50 o 
   2  13  10       71.87       83.90     10.40 o 
   3  13  10      143.03      115.59     17.72 o 
   4  13  10      126.45      113.86     17.38 o 
  -3  14  10       50.27       50.97     15.44 o 
  -2  14  10       60.94       56.13     14.85 o 
  -1  14  10       78.44       93.90     12.85 o 
   0  14  10       78.45       96.30     12.68 o 
   1  14  10       80.55      145.50     13.24 o 
   2  14  10       61.48       41.43     11.77 o 
   3  14  10       59.05       53.48     16.72 o 
  -2  15  10       14.65        6.03     14.89 o 
  -1  15  10      262.27      277.15     15.99 o 
   0  15  10       81.78      128.16     14.01 o 
   1  15  10      252.05      281.05     22.48 o 
   2  15  10       18.63       -3.32     12.98 o 
   1   0  11     1250.64     1327.13     21.63 o 
   2   0  11       13.81        9.34      6.00 o 
   3   0  11      225.91      207.27     15.22 o 
   4   0  11     1168.35     1098.00     23.19 o 
   5   0  11       38.08        7.17     15.70 o 
   6   0  11      167.71      134.54     16.03 o 
   7   0  11      178.30      184.92     18.73 o 
   8   0  11      144.74      108.34     20.76 o 
  -8   1  11        0.13      -22.71     18.22 o 
  -7   1  11       59.29       43.95     31.86 o 
  -6   1  11      435.45      378.75     20.91 o 
  -5   1  11       42.56       38.89     14.62 o 
  -4   1  11      136.26      145.01     13.00 o 
  -3   1  11     1079.65     1027.12     21.46 o 
  -2   1  11      221.76      196.61     16.44 o 
  -1   1  11      555.79      523.45     36.31 o 
   0   1  11      704.52      675.62     29.92 o 
   1   1  11      543.20      488.90      9.62 o 
   2   1  11      241.20      230.67     19.03 o 
   3   1  11     1082.48      999.37     21.31 o 
   4   1  11      130.32      118.11     12.37 o 
   5   1  11       27.19       15.04     11.85 o 
   6   1  11      449.42      396.95     21.21 o 
   7   1  11       44.86        1.09     15.63 o 
   8   1  11        0.73      -21.89     18.82 o 
  -8   2  11       76.33       54.74     29.84 o 
  -7   2  11       91.43       70.29     43.93 o 
  -6   2  11      152.85      148.13     23.50 o 
  -5   2  11     1384.05     1418.00     32.65 o 
  -4   2  11       84.60       75.06     26.61 o 
  -3   2  11     1114.88     1069.72     21.94 o 
  -2   2  11     1121.28     1175.81     64.91 o 
  -1   2  11      977.90      956.59     36.78 o 
   0   2  11     4507.57     4359.79    132.16 o 
   1   2  11     1044.87     1112.56     33.12 o 
   2   2  11     1217.59     1269.84     54.06 o 
   3   2  11     1096.73     1028.93     27.54 o 
   4   2  11       64.16       34.28     10.69 o 
   5   2  11     1379.20     1282.16     52.81 o 
   6   2  11      126.60      100.27     15.89 o 
   7   2  11      131.33       86.02     17.56 o 
   8   2  11       81.00       63.83     19.32 o 
  -8   3  11       79.76      113.99     20.06 o 
  -7   3  11      131.75      145.91     28.30 o 
  -6   3  11      640.98      694.99     45.54 o 
  -5   3  11       37.18       55.50     25.71 o 
  -4   3  11     1536.28     1519.95     40.78 o 
  -3   3  11     1431.13     1449.24     36.24 o 
  -2   3  11     1380.78     1396.43     72.47 o 
  -1   3  11     2233.29     2124.97     78.60 o 
   0   3  11     3860.35     3856.19    128.55 o 
   1   3  11     2360.79     2393.07     89.55 o 
   2   3  11     1443.48     1522.64     61.66 o 
   3   3  11     1524.39     1456.26     45.64 o 
   4   3  11     1413.22     1296.59     25.29 o 
   5   3  11       24.70       -1.54     11.67 o 
   6   3  11      633.46      585.34     23.52 o 
   7   3  11      133.17      118.22     18.18 o 
   8   3  11       60.83       55.20     19.39 o 
  -8   4  11      227.35      289.52     24.27 o 
  -7   4  11      584.23      718.64     37.71 o 
  -6   4  11      126.67      197.12     46.44 o 
  -5   4  11     1524.38     1578.49     28.99 o 
  -4   4  11      573.99      654.79     21.24 o 
  -3   4  11      115.57      131.52     12.82 o 
  -2   4  11     1560.27     1586.18    114.01 o 
  -1   4  11     5652.45     5407.02    256.67 o 
   0   4  11       32.58       35.72      5.61 o 
   1   4  11     5606.97     5603.05    231.42 o 
   2   4  11     1661.94     1691.84     55.21 o 
   3   4  11      121.91      136.74      9.22 o 
   4   4  11      608.47      577.45     19.86 o 
   5   4  11     1419.55     1293.26     27.58 o 
   6   4  11      154.71      111.36     16.47 o 
   7   4  11      620.46      640.81     27.77 o 
   8   4  11      219.07      256.51     22.66 o 
  -7   5  11      370.70      436.95     39.17 o 
  -6   5  11     1215.30     1330.11     29.87 o 
  -5   5  11      440.39      479.95     21.65 o 
  -4   5  11     1102.41     1125.43     61.84 o 
  -3   5  11      874.79      913.53     22.04 o 
  -2   5  11     2138.01     2115.08    122.63 o 
  -1   5  11      238.33      229.39      9.44 o 
   0   5  11     2506.91     2390.31    122.66 o 
   1   5  11      206.00      208.71      9.59 o 
   2   5  11     2018.82     2081.30     89.53 o 
   3   5  11      931.35      914.77     36.89 o 
   4   5  11      870.56      884.82     23.47 o 
   5   5  11      453.50      396.35     21.31 o 
   6   5  11     1284.58     1218.74     29.68 o 
   7   5  11      384.36      400.06     24.36 o 
  -7   6  11      417.60      477.32     42.09 o 
  -6   6  11      343.45      395.40     24.08 o 
  -5   6  11     1357.63     1504.49     30.27 o 
  -4   6  11      137.77      157.09     15.57 o 
  -3   6  11      233.19      234.76     17.46 o 
  -2   6  11      685.65      685.37     20.17 o 
  -1   6  11     1454.30     1363.64     72.65 o 
   0   6  11      596.24      621.91     32.70 o 
   1   6  11     1473.95     1456.39     51.33 o 
   2   6  11      611.69      571.96     14.64 o 
   3   6  11      277.58      240.85     35.62 o 
   4   6  11      138.08      124.05     13.91 o 
   5   6  11     1360.61     1307.13     28.91 o 
   6   6  11      369.80      385.10     22.98 o 
   7   6  11      428.34      446.53     26.12 o 
  -7   7  11      164.98      211.33     22.29 o 
  -6   7  11      846.68      901.65     28.89 o 
  -5   7  11      186.28      244.60     19.45 o 
  -4   7  11     1111.27     1175.71     33.13 o 
  -3   7  11      232.50      264.44     22.71 o 
  -2   7  11      105.34      119.19     13.68 o 
  -1   7  11      633.07      591.38     28.53 o 
   0   7  11     1779.57     1667.75     58.31 o 
   1   7  11      578.16      551.82     10.75 o 
   2   7  11      180.06      159.95     10.39 o 
   3   7  11      245.27      244.25     26.37 o 
   4   7  11     1027.48      977.55     29.41 o 
   5   7  11      174.54      121.82     16.39 o 
   6   7  11      882.22      857.65     27.23 o 
   7   7  11      179.91      197.77     20.46 o 
  -7   8  11       27.31      -10.16     19.82 o 
  -6   8  11       53.50        5.58     18.25 o 
  -5   8  11      634.12      681.44     26.31 o 
  -4   8  11      326.18      346.40     21.46 o 
  -3   8  11      594.95      663.14     22.56 o 
  -2   8  11     1144.74     1267.02     26.25 o 
  -1   8  11      267.61      240.32      9.79 o 
   0   8  11        2.26       -6.80      7.37 o 
   1   8  11      256.58      241.85      9.76 o 
   2   8  11     1085.82     1067.73     21.91 o 
   3   8  11      685.24      685.33     31.49 o 
   4   8  11      346.10      305.68     29.78 o 
   5   8  11      645.75      558.85     23.76 o 
   6   8  11       71.50       62.35     16.37 o 
   7   8  11       30.77       27.20     17.88 o 
  -6   9  11       79.41       72.78     19.74 o 
  -5   9  11      100.34      113.11     19.21 o 
  -4   9  11      304.52      349.17     23.22 o 
  -3   9  11      576.69      655.37     24.17 o 
  -2   9  11       84.02       94.11     14.95 o 
  -1   9  11      395.42      388.45     14.53 o 
   0   9  11      369.57      380.46     11.08 o 
   1   9  11      388.57      399.55     12.47 o 
   2   9  11      105.07      116.56      9.20 o 
   3   9  11      608.80      599.12     21.77 o 
   4   9  11      308.75      271.90     31.77 o 
   5   9  11      118.36      132.71     16.90 o 
   6   9  11       75.59       69.15     17.19 o 
  -6  10  11        0.10      -28.19     18.79 o 
  -5  10  11       93.51       93.46     19.56 o 
  -4  10  11      561.46      687.44     26.95 o 
  -3  10  11      343.67      416.10     23.77 o 
  -2  10  11      112.53      105.94     12.47 o 
  -1  10  11      353.15      327.38     13.54 o 
   0  10  11       87.33       76.64      8.15 o 
   1  10  11      360.67      353.32     14.08 o 
   2  10  11      108.24       93.65      9.66 o 
   3  10  11      326.27      342.95     17.40 o 
   4  10  11      577.81      612.78     25.10 o 
   5  10  11       93.02       94.35     16.64 o 
   6  10  11        0.84      -12.80     15.43 o 
  -5  11  11      371.16      396.70     25.70 o 
  -4  11  11      157.05      151.75     20.27 o 
  -3  11  11      352.95      381.88     19.02 o 
  -2  11  11      748.65      828.07     28.20 o 
  -1  11  11      145.22      158.28     17.44 o 
   0  11  11      146.61      147.49     10.82 o 
   1  11  11      160.77      162.65      9.83 o 
   2  11  11      765.48      723.40     28.82 o 
   3  11  11      354.14      325.84     17.95 o 
   4  11  11      172.64      155.81     17.25 o 
   5  11  11      369.68      352.36     31.30 o 
  -5  12  11       99.60      106.74     20.96 o 
  -4  12  11      169.43      165.17     20.80 o 
  -3  12  11      359.52      387.73     19.90 o 
  -2  12  11      304.26      331.50     20.78 o 
  -1  12  11      417.96      464.02     16.39 o 
   0  12  11      235.32      224.74     15.08 o 
   1  12  11      442.71      484.37     22.18 o 
   2  12  11      309.60      293.25     15.52 o 
   3  12  11      376.86      346.14     18.74 o 
   4  12  11      164.77      168.10     20.35 o 
   5  12  11       97.89      109.05     18.04 o 
  -4  13  11      283.29      340.07     25.80 o 
  -3  13  11      148.84      170.78     16.67 o 
  -2  13  11      989.42     1059.60     51.54 o 
  -1  13  11      430.00      431.33     17.22 o 
   0  13  11      144.61      169.89     19.67 o 
   1  13  11      434.72      467.47     35.38 o 
   2  13  11     1059.72     1046.99     31.95 o 
   3  13  11      168.17      160.07     15.68 o 
   4  13  11      270.73      314.50     28.56 o 
  -2  14  11      308.91      324.33     20.91 o 
  -1  14  11      951.47     1053.47     38.53 o 
   0  14  11      102.68      125.42     18.04 o 
   1  14  11     1017.48     1077.69     47.01 o 
   2  14  11      328.30      327.11     16.67 o 
   0   0  12        6.11      -10.54      7.02 o 
   1   0  12     3934.35     3917.02     55.24 o 
   2   0  12     2929.35     2854.71     27.61 o 
   3   0  12      516.90      474.26     18.32 o 
   4   0  12     3284.92     3250.67     36.25 o 
   5   0  12        1.80      -16.94     11.29 o 
   6   0  12      462.57      367.96     22.38 o 
   7   0  12        5.12      -13.58     22.00 o 
   8   0  12      116.60       55.04     19.53 o 
  -8   1  12        1.78      -30.75     20.50 o 
  -7   1  12      654.56      648.81     27.17 o 
  -6   1  12       59.37       67.98     15.66 o 
  -5   1  12      272.72      250.33     19.16 o 
  -4   1  12      110.18       99.32     13.04 o 
  -3   1  12     3139.21     3127.05     33.85 o 
  -2   1  12     1853.20     1782.53     22.65 o 
  -1   1  12     1589.76     1449.80     25.77 o 
   0   1  12     2665.10     2679.41     51.99 o 
   1   1  12     1458.49     1352.65     20.28 o 
   2   1  12     1872.13     1846.64     28.01 o 
   3   1  12     3136.53     3092.36     51.09 o 
   4   1  12      123.60      110.12     13.06 o 
   5   1  12      237.16      188.90     16.08 o 
   6   1  12       39.55       -4.24     14.52 o 
   7   1  12      623.13      609.81     41.57 o 
   8   1  12        1.58      -26.60     17.73 o 
  -8   2  12      461.21      538.36     27.18 o 
  -7   2  12      129.15      143.10     19.32 o 
  -6   2  12      236.47      260.18     19.94 o 
  -5   2  12      418.72      454.85     34.18 o 
  -4   2  12      709.83      709.34     21.73 o 
  -3   2  12       32.98       41.98     10.99 o 
  -2   2  12     3040.55     2941.83     79.18 o 
  -1   2  12      756.89      646.65     12.68 o 
   0   2  12     1260.60     1190.18     20.09 o 
   1   2  12      789.45      698.45     18.51 o 
   2   2  12     3075.33     3103.15    101.71 o 
   3   2  12       33.91       31.49     10.20 o 
   4   2  12      651.17      618.81     21.00 o 
   5   2  12      414.77      357.18     21.09 o 
   6   2  12      185.78      150.83     17.59 o 
   7   2  12      120.34       98.90     18.76 o 
   8   2  12      446.05      481.98     27.15 o 
  -7   3  12      152.87      158.33     25.08 o 
  -6   3  12      317.81      363.68     56.26 o 
  -5   3  12      220.89      302.01     19.72 o 
  -4   3  12      954.92     1007.65     23.83 o 
  -3   3  12     1826.19     1839.26     28.05 o 
  -2   3  12       40.70       27.13      7.52 o 
  -1   3  12      431.06      389.38     24.24 o 
   0   3  12      301.70      288.04     20.09 o 
   1   3  12      427.71      448.61     19.00 o 
   2   3  12       55.62       57.29     19.30 o 
   3   3  12     1807.70     1755.75     56.21 o 
   4   3  12      901.68      842.04     22.70 o 
   5   3  12      193.65      200.44     16.37 o 
   6   3  12      302.03      230.95     18.95 o 
   7   3  12      132.97      104.67     18.86 o 
  -7   4  12      411.75      497.25     43.18 o 
  -6   4  12       46.54       89.47     22.83 o 
  -5   4  12      340.79      395.09     27.17 o 
  -4   4  12      139.98      176.59     15.08 o 
  -3   4  12       48.39       48.63     11.81 o 
  -2   4  12     1588.39     1630.66     26.09 o 
  -1   4  12     1480.80     1478.94     67.63 o 
   0   4  12      394.86      374.74     20.19 o 
   1   4  12     1495.30     1584.25     75.79 o 
   2   4  12     1566.66     1518.26     49.27 o 
   3   4  12       39.16       23.70      7.90 o 
   4   4  12      120.07      113.73     25.67 o 
   5   4  12      306.07      251.46     18.64 o 
   6   4  12       58.99       41.58     15.79 o 
   7   4  12      390.16      399.55     24.63 o 
  -7   5  12       22.36       51.31     18.90 o 
  -6   5  12      807.74      866.87     29.65 o 
  -5   5  12        7.33        9.02     14.27 o 
  -4   5  12      106.75      110.12     14.80 o 
  -3   5  12       63.42       78.11     12.84 o 
  -2   5  12      133.06      151.15     13.46 o 
  -1   5  12       15.45       14.08      6.08 o 
   0   5  12      100.17      114.12      7.38 o 
   1   5  12       13.81       13.34      6.15 o 
   2   5  12      146.48      150.83      9.92 o 
   3   5  12       57.31       46.33      8.79 o 
   4   5  12      116.43       87.64     13.43 o 
   5   5  12        8.05      -20.54     18.07 o 
   6   5  12      796.96      758.95     45.35 o 
   7   5  12       24.03       45.00     17.84 o 
  -7   6  12      301.25      339.36     25.74 o 
  -6   6  12      192.78      206.94     20.54 o 
  -5   6  12      183.41      195.63     20.32 o 
  -4   6  12       44.93       45.67     15.55 o 
  -3   6  12      167.80      176.62     15.15 o 
  -2   6  12      383.32      401.30     24.18 o 
  -1   6  12      335.29      326.76     11.20 o 
   0   6  12     1720.32     1702.51     74.27 o 
   1   6  12      311.64      325.09     15.36 o 
   2   6  12      313.86      293.60     13.59 o 
   3   6  12      148.94      130.17     17.45 o 
   4   6  12       55.59       38.97     14.99 o 
   5   6  12      204.01      149.57     17.12 o 
   6   6  12      160.00      159.58     28.37 o 
   7   6  12      303.77      333.89     29.12 o 
  -7   7  12       68.39       78.58     25.11 o 
  -6   7  12      395.12      429.47     36.58 o 
  -5   7  12      183.25      167.57     19.27 o 
  -4   7  12      522.15      576.73     23.88 o 
  -3   7  12      185.21      206.75     17.62 o 
  -2   7  12     1878.31     2045.23     30.76 o 
  -1   7  12      667.66      648.23     28.77 o 
   0   7  12      616.93      606.71     13.24 o 
   1   7  12      582.72      572.97     13.17 o 
   2   7  12     1768.31     1736.69     92.75 o 
   3   7  12      210.10      201.64     13.20 o 
   4   7  12      573.73      462.98     22.06 o 
   5   7  12      126.30       73.60     16.24 o 
   6   7  12      419.04      447.96     24.38 o 
   7   7  12       72.38       81.47     18.87 o 
  -6   8  12       92.91       76.43     20.24 o 
  -5   8  12      202.87      230.53     21.11 o 
  -4   8  12     1181.90     1289.87     33.10 o 
  -3   8  12      110.04       84.92     15.94 o 
  -2   8  12      595.62      667.26     23.05 o 
  -1   8  12        0.27        0.47      7.05 o 
   0   8  12      100.22       93.90      8.43 o 
   1   8  12        0.68       -2.21      6.03 o 
   2   8  12      447.16      446.47     16.18 o 
   3   8  12       78.72       70.31     15.05 o 
   4   8  12     1216.28     1062.54     28.18 o 
   5   8  12      207.64      205.02     30.25 o 
   6   8  12      109.80      103.40     18.33 o 
  -6   9  12      159.31      139.69     21.65 o 
  -5   9  12      422.37      423.80     25.55 o 
  -4   9  12       19.42       15.11     16.77 o 
  -3   9  12      336.10      404.58     28.64 o 
  -2   9  12      259.41      250.99     20.20 o 
  -1   9  12     1144.24     1138.30     61.10 o 
   0   9  12       85.21       84.26      9.29 o 
   1   9  12     1146.78     1155.70     28.67 o 
   2   9  12      242.53      232.73     16.05 o 
   3   9  12      389.24      409.29     36.20 o 
   4   9  12        8.44       -4.66     11.08 o 
   5   9  12      504.69      494.04     24.26 o 
   6   9  12      148.46      143.55     18.89 o 
  -5  10  12       42.33       28.65     19.14 o 
  -4  10  12      759.97      885.36     55.74 o 
  -3  10  12      125.65      155.59     18.89 o 
  -2  10  12      371.13      405.76     22.82 o 
  -1  10  12      606.40      603.26     27.48 o 
   0  10  12      293.67      292.56     12.00 o 
   1  10  12      660.39      649.00     18.70 o 
   2  10  12      383.84      369.41     21.27 o 
   3  10  12       93.02      103.11     15.88 o 
   4  10  12      832.06      836.73     36.28 o 
   5  10  12       56.92       65.39     16.15 o 
  -5  11  12      140.75      154.17     26.27 o 
  -4  11  12       15.72        9.29     18.57 o 
  -3  11  12      789.08      807.84     28.57 o 
  -2  11  12      231.62      265.04     18.23 o 
  -1  11  12      229.21      235.32     13.48 o 
   0  11  12      746.58      710.37     24.76 o 
   1  11  12      209.28      218.01     11.97 o 
   2  11  12      257.20      255.44     22.33 o 
   3  11  12      823.15      783.22     27.42 o 
   4  11  12       17.82       26.90     15.10 o 
   5  11  12      172.56      180.39     19.21 o 
  -4  12  12       15.06       27.96     19.30 o 
  -3  12  12       37.31       68.61     18.68 o 
  -2  12  12      449.37      486.96     25.30 o 
  -1  12  12      434.93      457.79     23.13 o 
   0  12  12       94.63      101.19     10.03 o 
   1  12  12      473.31      467.27     24.91 o 
   2  12  12      441.46      397.81     29.50 o 
   3  12  12       42.33       58.69     17.16 o 
   4  12  12       19.44       22.01     15.44 o 
  -3  13  12      177.77      236.02     18.18 o 
  -2  13  12        2.36       14.34     14.26 o 
  -1  13  12      247.60      264.46     17.83 o 
   0  13  12        0.82      -15.67     10.45 o 
   1  13  12      210.96      193.37     21.47 o 
   2  13  12        1.15        8.72     13.56 o 
   3  13  12      171.69      174.47     16.19 o 
  -1  14  12       62.08       98.25     20.22 o 
   0  14  12      158.64      181.83     16.96 o 
   1  14  12       64.16       73.60     11.28 o 
   1   0  13      150.64      109.18      8.72 o 
   2   0  13      207.77      197.22     12.39 o 
   3   0  13        5.30        5.71     10.02 o 
   4   0  13       46.44       51.52     12.43 o 
   5   0  13      567.94      483.00     29.27 o 
   6   0  13       11.63      -22.11     14.74 o 
   7   0  13       77.08       42.77     18.20 o 
  -7   1  13       25.35       12.82     17.55 o 
  -6   1  13      369.92      317.42     21.84 o 
  -5   1  13      142.45      137.45     15.93 o 
  -4   1  13      102.85       81.24     13.06 o 
  -3   1  13      248.75      249.38     16.78 o 
  -2   1  13       86.03       88.04      8.56 o 
  -1   1  13     1819.45     1760.71     23.30 o 
   0   1  13      119.52      121.99      7.26 o 
   1   1  13     1881.46     1846.40     52.38 o 
   2   1  13       95.36      109.77     13.21 o 
   3   1  13      221.89      206.40     16.37 o 
   4   1  13      116.73      102.88     13.64 o 
   5   1  13      121.44      101.18     17.88 o 
   6   1  13      390.01      318.40     22.93 o 
   7   1  13       26.46      -12.86     17.00 o 
  -7   2  13      299.77      277.99     23.06 o 
  -6   2  13      195.55      177.12     22.90 o 
  -5   2  13      849.63      921.51     38.64 o 
  -4   2  13      235.79      237.26     18.29 o 
  -3   2  13      528.33      564.62     19.94 o 
  -2   2  13      862.00      919.30     65.99 o 
  -1   2  13      371.98      329.77     19.61 o 
   0   2  13      339.48      299.85     19.61 o 
   1   2  13      474.50      431.61     13.60 o 
   2   2  13      868.05      921.60     43.91 o 
   3   2  13      538.09      539.36     19.51 o 
   4   2  13      212.22      166.71     22.23 o 
   5   2  13      805.49      779.41     34.82 o 
   6   2  13      170.15      109.29     17.76 o 
   7   2  13      304.25      267.29     22.75 o 
  -7   3  13       46.83       60.77     37.41 o 
  -6   3  13      769.92      834.93     27.32 o 
  -5   3  13      613.52      687.22     41.98 o 
  -4   3  13      832.20      849.23     24.10 o 
  -3   3  13      151.79      166.30     14.29 o 
  -2   3  13      989.35     1026.16     43.14 o 
  -1   3  13      720.29      705.92     28.75 o 
   0   3  13      262.59      274.89     29.27 o 
   1   3  13      780.58      803.37     50.42 o 
   2   3  13     1025.44     1033.67     54.21 o 
   3   3  13      182.48      205.98     16.51 o 
   4   3  13      832.58      725.05     22.91 o 
   5   3  13      550.65      437.84     22.23 o 
   6   3  13      784.17      729.08     37.63 o 
   7   3  13       29.95      -16.94     17.26 o 
  -7   4  13      338.98      338.71     24.82 o 
  -6   4  13      304.28      356.10     23.53 o 
  -5   4  13      540.92      583.72     24.17 o 
  -4   4  13      614.37      656.45     23.26 o 
  -3   4  13      350.83      360.92     19.06 o 
  -2   4  13      101.26      113.07     13.12 o 
  -1   4  13     3310.17     3331.37    105.68 o 
   0   4  13        3.69       -8.98      5.99 o 
   1   4  13     3468.49     3461.64    171.83 o 
   2   4  13      142.26      163.39     10.53 o 
   3   4  13      266.10      247.79     26.72 o 
   4   4  13      554.67      496.15     21.67 o 
   5   4  13      488.48      408.47     22.82 o 
   6   4  13      299.79      299.63     22.91 o 
   7   4  13      334.42      287.27     23.88 o 
  -7   5  13      199.60      182.77     21.94 o 
  -6   5  13      532.25      595.84     27.06 o 
  -5   5  13      686.01      779.68     26.47 o 
  -4   5  13     1028.82     1041.24     27.01 o 
  -3   5  13      190.99      206.86     16.79 o 
  -2   5  13      652.16      661.96     21.18 o 
  -1   5  13      422.40      372.71     14.19 o 
   0   5  13     4140.33     4176.80    191.93 o 
   1   5  13      365.25      382.85     14.61 o 
   2   5  13      803.08      770.83     39.80 o 
   3   5  13      166.47      180.17     11.98 o 
   4   5  13      952.97      895.30     32.08 o 
   5   5  13      686.14      641.12     24.88 o 
   6   5  13      546.70      510.95     25.60 o 
   7   5  13      214.48      180.08     21.01 o 
  -6   6  13      214.72      258.71     21.91 o 
  -5   6  13      580.96      624.18     25.90 o 
  -4   6  13      710.61      753.41     25.47 o 
  -3   6  13     1106.94     1258.25     27.71 o 
  -2   6  13       40.49       20.05     13.12 o 
  -1   6  13     1426.85     1537.29     94.63 o 
   0   6  13       64.82       74.29     11.40 o 
   1   6  13     1504.81     1565.93     75.77 o 
   2   6  13       68.29       64.53      9.92 o 
   3   6  13      956.12      996.41     61.38 o 
   4   6  13      713.74      618.05     69.38 o 
   5   6  13      611.58      587.29     25.01 o 
   6   6  13      220.87      261.20     21.28 o 
  -6   7  13      388.07      392.36     25.25 o 
  -5   7  13      159.94      137.14     19.70 o 
  -4   7  13      224.68      288.79     21.92 o 
  -3   7  13       69.83       53.56     15.08 o 
  -2   7  13      310.23      352.56     20.02 o 
  -1   7  13      641.48      687.73     45.51 o 
   0   7  13     1606.90     1618.31     78.38 o 
   1   7  13      574.18      585.94     20.40 o 
   2   7  13      353.70      357.25     21.82 o 
   3   7  13       91.50       86.12     11.55 o 
   4   7  13      268.07      225.00     30.14 o 
   5   7  13      185.04      142.23     17.62 o 
   6   7  13      429.04      443.31     30.40 o 
  -6   8  13       67.67       36.10     20.08 o 
  -5   8  13      541.53      589.23     26.68 o 
  -4   8  13      278.61      318.33     23.37 o 
  -3   8  13      131.20      155.19     17.32 o 
  -2   8  13       27.83       31.04     14.45 o 
  -1   8  13       31.49       27.46      9.96 o 
   0   8  13      942.97      906.29     52.31 o 
   1   8  13       57.26       50.06      8.66 o 
   2   8  13       28.93       23.70     10.01 o 
   3   8  13      158.29      162.89     16.13 o 
   4   8  13      307.44      259.62     20.09 o 
   5   8  13      555.84      543.46     25.46 o 
   6   8  13       83.47       66.94     17.81 o 
  -5   9  13       92.59       73.80     19.81 o 
  -4   9  13       77.13       58.84     18.39 o 
  -3   9  13      535.20      611.00     30.88 o 
  -2   9  13      396.57      421.74     22.95 o 
  -1   9  13      335.56      329.69     25.05 o 
   0   9  13      262.30      261.97     13.05 o 
   1   9  13      307.54      278.13     13.54 o 
   2   9  13      398.72      365.22     16.90 o 
   3   9  13      545.03      514.97     33.11 o 
   4   9  13       91.03       64.90     16.08 o 
   5   9  13      108.37       79.68     18.44 o 
  -5  10  13       21.76        4.43     19.40 o 
  -4  10  13      124.59      130.23     23.91 o 
  -3  10  13      370.53      376.80     25.05 o 
  -2  10  13       21.50       28.76     16.56 o 
  -1  10  13       55.49       55.93     16.00 o 
   0  10  13      248.82      188.42     10.51 o 
   1  10  13       56.73       43.55      9.80 o 
   2  10  13       19.58       20.30     11.72 o 
   3  10  13      362.28      306.33     18.41 o 
   4  10  13      130.13      138.34     17.57 o 
   5  10  13       23.70       21.77     15.82 o 
  -4  11  13      209.89      191.81     22.07 o 
  -3  11  13       70.57      125.44     19.79 o 
  -2  11  13      594.03      700.91     27.46 o 
  -1  11  13      210.86      232.44     15.76 o 
   0  11  13        2.71      -12.15      8.10 o 
   1  11  13      219.75      216.46     13.18 o 
   2  11  13      573.30      532.39     54.30 o 
   3  11  13       74.11       82.17     13.99 o 
   4  11  13      220.29      201.81     15.63 o 
  -3  12  13      688.64      794.84     33.40 o 
  -2  12  13      103.47      153.92     20.47 o 
  -1  12  13      191.83      212.43     16.04 o 
   0  12  13      367.82      348.51     15.53 o 
   1  12  13      231.51      251.33     14.72 o 
   2  12  13      119.42      123.99     15.01 o 
   3  12  13      720.48      711.10     46.70 o 
  -2  13  13      325.42      348.12     25.73 o 
  -1  13  13      148.63      154.02     20.04 o 
   0  13  13       80.09       76.33     12.83 o 
   1  13  13      162.81      151.48     20.41 o 
   2  13  13      355.52      368.65     20.12 o 
   0   0  14     1873.28     1879.82     51.80 o 
   1   0  14      790.99      786.86     16.42 o 
   2   0  14     1117.42     1068.24     18.11 o 
   3   0  14      559.44      590.60     41.72 o 
   4   0  14     1129.14     1167.21     27.01 o 
   5   0  14        0.93      -18.31     14.99 o 
   6   0  14      819.45      806.47     27.30 o 
   7   0  14        1.02       -6.08     17.35 o 
  -7   1  14      350.47      424.91     25.38 o 
  -6   1  14       70.50       61.59     17.27 o 
  -5   1  14      902.63      912.87     27.07 o 
  -4   1  14      238.26      198.90     16.35 o 
  -3   1  14     2108.70     2049.55     31.00 o 
  -2   1  14      609.35      615.71     24.85 o 
  -1   1  14     1187.74     1214.93     18.75 o 
   0   1  14     1024.46     1013.82     15.38 o 
   1   1  14     1141.97     1114.78     28.69 o 
   2   1  14      593.37      579.15     15.70 o 
   3   1  14     2131.64     2141.76     31.45 o 
   4   1  14      185.18      156.71     23.16 o 
   5   1  14      926.71      882.07     31.52 o 
   6   1  14       76.83       36.16     16.71 o 
   7   1  14      331.06      330.27     24.51 o 
  -7   2  14       81.61      118.96     20.16 o 
  -6   2  14      381.57      356.54     23.35 o 
  -5   2  14      118.89      152.73     17.31 o 
  -4   2  14      732.73      785.44     24.26 o 
  -3   2  14      593.86      595.05     21.70 o 
  -2   2  14     1867.07     1943.76     29.25 o 
  -1   2  14      107.00       91.63     10.06 o 
   0   2  14     1152.33     1055.98     16.18 o 
   1   2  14      145.80      135.52     10.08 o 
   2   2  14     1968.44     2025.78     68.14 o 
   3   2  14      535.63      560.34     20.86 o 
   4   2  14      742.46      725.81     25.97 o 
   5   2  14       90.51       86.70     16.15 o 
   6   2  14      337.20      301.91     22.18 o 
   7   2  14       74.44       63.62     18.97 o 
  -7   3  14       77.13       93.94     20.22 o 
  -6   3  14      258.34      291.97     23.31 o 
  -5   3  14       17.59       35.47     16.64 o 
  -4   3  14      743.97      819.99     24.83 o 
  -3   3  14     1040.42     1018.52     24.86 o 
  -2   3  14      230.81      249.06     22.34 o 
  -1   3  14     2127.85     2137.75     97.34 o 
   0   3  14     1394.81     1284.20     52.60 o 
   1   3  14     2027.79     2026.76     86.93 o 
   2   3  14      257.72      269.63     17.68 o 
   3   3  14     1065.05      990.22     42.65 o 
   4   3  14      674.48      679.18     40.44 o 
   5   3  14        5.36      -20.09     13.40 o 
   6   3  14      250.41      245.34     20.20 o 
   7   3  14       78.24       74.47     19.21 o 
  -6   4  14       38.72       64.72     18.36 o 
  -5   4  14      217.81      192.64     18.79 o 
  -4   4  14      118.60      130.17     16.24 o 
  -3   4  14       18.37       18.06     13.14 o 
  -2   4  14     1412.15     1494.10     27.32 o 
  -1   4  14      168.04      174.46     12.53 o 
   0   4  14       59.73       54.32      7.69 o 
   1   4  14      182.15      188.62     12.29 o 
   2   4  14     1429.36     1476.27     76.14 o 
   3   4  14       16.27        8.74     11.55 o 
   4   4  14      112.50       98.38     45.62 o 
   5   4  14      203.43      141.69     17.46 o 
   6   4  14       41.77       33.95     24.63 o 
  -6   5  14      182.89      196.44     21.15 o 
  -5   5  14      125.71      146.38     23.39 o 
  -4   5  14       70.28       57.73     20.17 o 
  -3   5  14      490.80      460.10     21.78 o 
  -2   5  14     1305.18     1421.06     27.51 o 
  -1   5  14      180.53      182.70     19.86 o 
   0   5  14      291.38      306.06     12.35 o 
   1   5  14      180.04      203.85     11.66 o 
   2   5  14     1278.37     1320.99     65.87 o 
   3   5  14      501.24      452.17     48.16 o 
   4   5  14       83.92       20.12     23.65 o 
   5   5  14      113.29       95.22     16.66 o 
   6   5  14      180.86      135.22     19.05 o 
  -6   6  14       20.41       40.94     19.45 o 
  -5   6  14      267.18      292.74     37.29 o 
  -4   6  14       32.46       59.29     19.08 o 
  -3   6  14      226.40      227.81     18.33 o 
  -2   6  14      128.50      132.64     15.89 o 
  -1   6  14      314.39      357.91     39.89 o 
   0   6  14      392.44      383.64     13.17 o 
   1   6  14      291.63      288.31     14.62 o 
   2   6  14      111.05      104.21     11.32 o 
   3   6  14      231.46      216.90     14.39 o 
   4   6  14       39.18        6.23     14.35 o 
   5   6  14      279.81      251.52     37.86 o 
   6   6  14       20.96       36.28     16.91 o 
  -6   7  14      288.73      325.16     27.17 o 
  -5   7  14       83.24       79.60     19.89 o 
  -4   7  14      429.90      481.64     24.85 o 
  -3   7  14      181.10      211.20     18.78 o 
  -2   7  14      216.44      222.43     17.73 o 
  -1   7  14      862.54      911.95     61.59 o 
   0   7  14       54.93       55.59      8.94 o 
   1   7  14      792.38      792.76     34.76 o 
   2   7  14      192.10      199.01     12.90 o 
   3   7  14      173.64      185.91     17.07 o 
   4   7  14      445.39      362.48     23.39 o 
   5   7  14       74.82       71.08     16.51 o 
   6   7  14      295.98      286.55     22.36 o 
  -5   8  14      206.75      232.54     22.83 o 
  -4   8  14      391.12      437.53     25.62 o 
  -3   8  14      652.87      737.86     26.56 o 
  -2   8  14      626.96      723.14     25.40 o 
  -1   8  14      151.36      192.50     17.68 o 
   0   8  14     2383.19     2529.72    133.06 o 
   1   8  14      120.80      117.96     12.01 o 
   2   8  14      557.96      556.53     33.73 o 
   3   8  14      671.37      651.35     48.89 o 
   4   8  14      378.24      324.35     23.20 o 
   5   8  14      230.17      232.37     20.09 o 
  -5   9  14      247.70      237.04     23.21 o 
  -4   9  14      197.50      215.83     21.70 o 
  -3   9  14     1015.07     1157.58     34.67 o 
  -2   9  14      245.05      267.87     22.14 o 
  -1   9  14      685.81      670.67     25.10 o 
   0   9  14      889.54      973.32     45.27 o 
   1   9  14      549.45      512.62     18.21 o 
   2   9  14      277.56      275.96     23.72 o 
   3   9  14     1008.49     1011.05     67.11 o 
   4   9  14      231.86      197.29     18.99 o 
   5   9  14      262.58      257.05     21.55 o 
  -4  10  14      282.10      284.78     25.60 o 
  -3  10  14      116.09      168.76     20.53 o 
  -2  10  14      535.16      588.55     26.26 o 
  -1  10  14      530.72      582.43     25.31 o 
   0  10  14      361.95      366.31     14.93 o 
   1  10  14      555.24      554.05     32.72 o 
   2  10  14      631.11      605.77     48.11 o 
   3  10  14      137.50      161.43     18.67 o 
   4  10  14      294.69      250.16     20.45 o 
  -3  11  14      280.22      277.02     23.37 o 
  -2  11  14      318.33      353.97     24.64 o 
  -1  11  14       11.37       -0.31     16.37 o 
   0  11  14       17.09       -7.32      9.69 o 
   1  11  14       14.10        3.36     12.06 o 
   2  11  14      323.43      303.66     34.04 o 
   3  11  14      311.19      284.17     26.02 o 
  -2  12  14      136.19      174.42     21.26 o 
  -1  12  14      138.16      148.13     19.67 o 
   0  12  14        6.87       -3.90     12.46 o 
   1  12  14      124.77       87.20     29.86 o 
   2  12  14      131.50      118.03     15.25 o 
   1   0  15       76.57       62.49      9.08 o 
   2   0  15      296.77      269.78     17.44 o 
   3   0  15      402.14      328.11     19.46 o 
   4   0  15       19.93       -7.87     13.24 o 
   5   0  15       51.45        1.24     19.27 o 
   6   0  15       33.72       38.04     17.41 o 
  -6   1  15      104.22       89.75     18.66 o 
  -5   1  15       45.59       19.98     22.68 o 
  -4   1  15      199.00      200.50     21.89 o 
  -3   1  15       30.89       36.55     12.83 o 
  -2   1  15      125.67      123.75     13.38 o 
  -1   1  15     1034.25     1052.89     18.29 o 
   0   1  15      394.14      344.58     18.07 o 
   1   1  15     1082.97     1087.06     22.07 o 
   2   1  15      125.74      118.02     13.49 o 
   3   1  15       36.01       30.31     12.70 o 
   4   1  15      173.17      165.23     17.04 o 
   5   1  15       32.49       -9.28     14.58 o 
   6   1  15       98.16       58.94     18.18 o 
  -6   2  15      108.31      121.75     19.38 o 
  -5   2  15      174.68      177.88     20.02 o 
  -4   2  15      518.94      528.82     22.92 o 
  -3   2  15      356.09      357.15     19.90 o 
  -2   2  15      261.40      281.70     18.63 o 
  -1   2  15      108.21      103.74     10.21 o 
   0   2  15      463.97      426.47     65.71 o 
   1   2  15      165.52      175.12     11.16 o 
   2   2  15      304.15      305.54     19.80 o 
   3   2  15      364.93      295.94     19.68 o 
   4   2  15      471.07      408.87     22.15 o 
   5   2  15      190.93      167.10     28.67 o 
   6   2  15      117.51      100.04     18.99 o 
  -6   3  15      474.01      558.87     26.55 o 
  -5   3  15      269.49      322.20     26.65 o 
  -4   3  15      238.18      279.27     20.96 o 
  -3   3  15      800.10      891.59     24.88 o 
  -2   3  15      293.25      332.78     18.60 o 
  -1   3  15      374.96      371.55     23.35 o 
   0   3  15      396.56      343.06     38.68 o 
   1   3  15      364.84      355.74     31.11 o 
   2   3  15      359.47      348.53     32.02 o 
   3   3  15      724.48      690.30     23.78 o 
   4   3  15      227.12      222.76     19.42 o 
   5   3  15      265.59      252.52     20.50 o 
   6   3  15      480.70      480.39     30.55 o 
  -6   4  15      216.13      274.65     23.32 o 
  -5   4  15      554.26      651.45     26.20 o 
  -4   4  15      534.17      595.63     24.44 o 
  -3   4  15     1275.30     1382.28     29.17 o 
  -2   4  15      364.04      406.44     20.42 o 
  -1   4  15      587.44      554.15     32.81 o 
   0   4  15     1386.62     1524.91    133.25 o 
   1   4  15      771.90      728.86     63.62 o 
   2   4  15      306.37      314.89     17.82 o 
   3   4  15     1320.31     1282.17     27.87 o 
   4   4  15      503.04      441.14     23.91 o 
   5   4  15      605.10      602.99     44.00 o 
   6   4  15      209.33      242.00     21.22 o 
  -6   5  15      336.92      367.46     25.88 o 
  -5   5  15      699.35      865.34     28.82 o 
  -4   5  15       52.26       75.87     16.91 o 
  -3   5  15      706.52      780.48     25.61 o 
  -2   5  15      850.12      947.90     26.31 o 
  -1   5  15      203.05      223.16     22.46 o 
   0   5  15     2941.53     3128.80    255.40 o 
   1   5  15      239.95      236.16     25.03 o 
   2   5  15      826.94      825.18     46.75 o 
   3   5  15      681.47      674.29     27.74 o 
   4   5  15       49.77       30.60     14.97 o 
   5   5  15      685.95      714.26     26.84 o 
   6   5  15      336.61      295.78     23.98 o 
  -5   6  15      411.83      435.65     25.84 o 
  -4   6  15      364.26      378.85     23.99 o 
  -3   6  15      280.23      314.69     22.18 o 
  -2   6  15      381.12      417.83     22.11 o 
  -1   6  15     1907.08     2197.31     32.84 o 
   0   6  15     1110.16     1199.38    159.52 o 
   1   6  15     1847.95     1888.15    110.78 o 
   2   6  15      329.04      322.82     24.36 o 
   3   6  15      205.52      199.32     20.02 o 
   4   6  15      388.56      336.26     23.01 o 
   5   6  15      432.06      402.30     24.33 o 
  -5   7  15      119.29       95.32     20.53 o 
  -4   7  15      445.40      512.92     25.84 o 
  -3   7  15      402.30      455.07     24.54 o 
  -2   7  15      593.50      624.25     24.66 o 
  -1   7  15      684.48      804.20     25.62 o 
   0   7  15      581.14      611.06     75.71 o 
   1   7  15      684.39      692.49     44.26 o 
   2   7  15      510.42      479.31     18.60 o 
   3   7  15      442.74      336.69     22.85 o 
   4   7  15      417.18      393.37     23.97 o 
   5   7  15      143.60       89.73     17.89 o 
  -4   8  15      166.22      181.91     21.11 o 
  -3   8  15       79.38       85.75     18.24 o 
  -2   8  15      355.36      415.64     23.76 o 
  -1   8  15      495.95      507.76     24.15 o 
   0   8  15      305.77      319.27     24.25 o 
   1   8  15      542.95      500.06     38.14 o 
   2   8  15      374.86      337.29     22.02 o 
   3   8  15       56.08       12.41     15.22 o 
   4   8  15      180.86      146.68     18.74 o 
  -4   9  15       23.88       -3.27     18.61 o 
  -3   9  15       18.31        2.13     17.54 o 
  -2   9  15       35.58       26.08     17.51 o 
  -1   9  15       51.87       49.70     19.57 o 
   0   9  15        4.43        3.52     11.50 o 
   1   9  15       50.14       58.26     12.23 o 
   2   9  15       31.57       13.01     13.75 o 
   3   9  15       20.69       -0.05     13.54 o 
   4   9  15       19.69      -11.40     15.75 o 
  -3  10  15      116.46      126.39     20.69 o 
  -2  10  15       58.88       60.31     18.50 o 
  -1  10  15      175.73      216.19     19.84 o 
   0  10  15       22.51      -17.65     11.76 o 
   1  10  15      159.54      176.04     16.14 o 
   2  10  15       62.31       65.35     13.60 o 
   3  10  15      110.17       82.83     14.11 o 
  -2  11  15      169.46      176.16     21.41 o 
  -1  11  15      137.61      158.11     22.98 o 
   0  11  15       46.74       11.19     13.53 o 
   1  11  15      157.52      141.92     14.84 o 
   2  11  15      155.33      132.58     28.12 o 
   0   0  16     1389.08     1406.84     37.78 o 
   1   0  16       39.98       23.51      9.38 o 
   2   0  16      308.34      260.29     18.55 o 
   3   0  16       80.93       57.01     14.51 o 
   4   0  16      353.91      321.23     21.59 o 
   5   0  16       22.38      -14.76     15.48 o 
   6   0  16      145.12      136.54     20.02 o 
  -6   1  16       31.86       28.63     17.95 o 
  -5   1  16      279.27      268.92     21.28 o 
  -4   1  16      109.39      116.41     16.55 o 
  -3   1  16      697.07      660.05     23.64 o 
  -2   1  16      459.37      441.29     20.51 o 
  -1   1  16      514.52      503.59     16.12 o 
   0   1  16      273.49      219.13     16.62 o 
   1   1  16      619.67      643.53     27.98 o 
   2   1  16      397.87      347.25     21.89 o 
   3   1  16      821.79      809.37     25.28 o 
   4   1  16       84.28       85.47     16.06 o 
   5   1  16      253.96      249.20     20.37 o 
   6   1  16       50.31       16.31     17.59 o 
  -6   2  16       36.92       45.62     22.30 o 
  -5   2  16       59.13       64.55     31.60 o 
  -4   2  16      797.77      843.45     26.22 o 
  -3   2  16      376.78      410.12     38.16 o 
  -2   2  16      580.19      620.38     22.29 o 
  -1   2  16       28.96       22.43     11.75 o 
   0   2  16       66.01       26.22     16.27 o 
   1   2  16       54.07       42.89      9.99 o 
   2   2  16      672.24      651.17     22.41 o 
   3   2  16      332.47      339.86     42.99 o 
   4   2  16      871.50      855.78     26.29 o 
   5   2  16       40.18        0.40     15.85 o 
   6   2  16       25.83       23.94     26.61 o 
  -5   3  16       31.09       56.86     29.05 o 
  -4   3  16      146.77      177.65     18.15 o 
  -3   3  16      200.52      236.40     18.91 o 
  -2   3  16      190.37      253.01     19.57 o 
  -1   3  16      558.90      579.18     39.21 o 
   0   3  16        1.58      -10.20     16.94 o 
   1   3  16      675.92      682.95     47.56 o 
   2   3  16      206.92      168.65     15.52 o 
   3   3  16      233.85      239.97     18.08 o 
   4   3  16      116.18      117.04     16.74 o 
   5   3  16       26.30       -3.13     15.57 o 
  -5   4  16       85.09      127.03     18.93 o 
  -4   4  16      151.33      172.48     18.57 o 
  -3   4  16      101.92      121.04     16.49 o 
  -2   4  16      189.39      228.69     18.33 o 
  -1   4  16      186.83      237.22     18.51 o 
   0   4  16      167.48      141.45     47.00 o 
   1   4  16      210.86      213.50     13.72 o 
   2   4  16      164.66      153.68     13.78 o 
   3   4  16       91.51       69.13     19.34 o 
   4   4  16      147.52      136.01     17.72 o 
   5   4  16       94.08       76.26     20.05 o 
  -5   5  16       73.75      139.47     20.08 o 
  -4   5  16       69.80       63.24     17.72 o 
  -3   5  16      442.39      494.37     24.40 o 
  -2   5  16      414.74      479.27     23.15 o 
  -1   5  16      145.03      179.40     19.90 o 
   0   5  16      134.46      125.10     26.61 o 
   1   5  16      135.55      120.61     25.69 o 
   2   5  16      424.40      392.19     17.39 o 
   3   5  16      458.67      401.97     30.14 o 
   4   5  16       82.29       42.79     15.79 o 
   5   5  16       67.42       60.28     16.98 o 
  -5   6  16       82.08       93.99     20.74 o 
  -4   6  16      350.72      420.40     24.95 o 
  -3   6  16      291.79      352.36     23.67 o 
  -2   6  16      249.00      254.36     21.73 o 
  -1   6  16      601.10      623.95     24.09 o 
   0   6  16       34.37        8.73     18.93 o 
   1   6  16      567.45      556.95     30.70 o 
   2   6  16      287.77      280.69     18.30 o 
   3   6  16      294.39      239.90     20.18 o 
   4   6  16      356.07      364.69     23.57 o 
   5   6  16       89.56       68.90     17.22 o 
  -4   7  16      151.49      174.57     21.19 o 
  -3   7  16      266.89      301.33     24.48 o 
  -2   7  16      153.04      158.03     18.80 o 
  -1   7  16      409.23      430.38     23.77 o 
   0   7  16      315.47      335.56     36.24 o 
   1   7  16      425.61      432.38     18.48 o 
   2   7  16      152.74      145.78     13.85 o 
   3   7  16      266.26      224.02     21.66 o 
   4   7  16      163.27      159.39     26.24 o 
  -4   8  16      216.79      224.66     22.61 o 
  -3   8  16      108.44      128.82     20.10 o 
  -2   8  16      575.78      590.61     26.65 o 
  -1   8  16      521.16      611.49     25.63 o 
   0   8  16      336.46      357.40     23.00 o 
   1   8  16      510.64      548.54     32.80 o 
   2   8  16      537.76      536.40     55.33 o 
   3   8  16      131.33       86.50     17.32 o 
   4   8  16      179.75      148.97     19.12 o 
  -3   9  16      470.57      501.14     27.60 o 
  -2   9  16      148.80      178.94     20.48 o 
  -1   9  16      454.10      520.39     25.48 o 
   0   9  16      669.65      745.10     88.61 o 
   1   9  16      469.35      458.07     32.84 o 
   2   9  16      157.67      172.50     18.56 o 
   3   9  16      430.47      387.10     24.38 o 
  -2  10  16      410.07      479.42     29.09 o 
  -1  10  16      161.25      189.64     20.01 o 
   0  10  16      186.70      182.98     23.69 o 
   1  10  16      143.30      167.13     34.86 o 
   2  10  16      350.36      362.79     41.13 o 
   1   0  17        4.58      -18.14     12.09 o 
   2   0  17       46.77        2.03     13.87 o 
   3   0  17       53.58       14.88     14.28 o 
   4   0  17       65.99       30.56     16.18 o 
   5   0  17       47.57       20.85     17.09 o 
  -5   1  17      113.03       88.43     18.73 o 
  -4   1  17       46.23       15.07     15.95 o 
  -3   1  17       71.55       61.45     16.19 o 
  -2   1  17      224.87      208.79     17.11 o 
  -1   1  17      180.49      161.49     16.06 o 
   0   1  17      279.19      265.75     19.25 o 
   1   1  17      191.26      206.86     17.56 o 
   2   1  17      206.79      152.57     19.19 o 
   3   1  17       58.41       29.55     14.54 o 
   4   1  17       36.32        9.07     21.06 o 
   5   1  17      122.23       84.96     18.39 o 
  -5   2  17       73.97       83.39     33.66 o 
  -4   2  17      116.27       95.15     17.57 o 
  -3   2  17       31.65       26.47     14.85 o 
  -2   2  17       60.67       68.32     14.86 o 
  -1   2  17     1181.80     1345.22     41.01 o 
   0   2  17      580.06      583.91     47.98 o 
   1   2  17     1213.90     1286.38     58.17 o 
   2   2  17       65.95       45.46     14.19 o 
   3   2  17       26.78       -3.84     14.06 o 
   4   2  17       90.89       75.57     17.13 o 
   5   2  17       87.75       52.93     18.05 o 
  -5   3  17      170.17      239.65     37.26 o 
  -4   3  17      435.40      488.68     24.69 o 
  -3   3  17      389.05      421.04     22.73 o 
  -2   3  17     1442.09     1632.38     30.88 o 
  -1   3  17      199.13      223.32     25.49 o 
   0   3  17      367.17      385.15     31.11 o 
   1   3  17      242.27      271.25     33.96 o 
   2   3  17     1550.06     1545.10     30.34 o 
   3   3  17      330.45      287.85     21.83 o 
   4   3  17      490.56      478.09     24.71 o 
   5   3  17      182.44      228.18     20.82 o 
  -4   4  17      477.08      605.81     26.15 o 
  -3   4  17      453.56      539.69     24.68 o 
  -2   4  17      146.91      200.96     18.13 o 
  -1   4  17      934.49     1115.38     40.71 o 
   0   4  17      274.09      276.24     41.60 o 
   1   4  17      887.04      973.55     73.88 o 
   2   4  17      188.10      172.79     16.87 o 
   3   4  17      538.05      529.67     24.50 o 
   4   4  17      447.81      503.59     25.47 o 
  -4   5  17      482.85      536.07     26.79 o 
  -3   5  17       62.75       47.77     17.68 o 
  -2   5  17      699.30      782.59     26.49 o 
  -1   5  17      928.38     1177.45     42.35 o 
   0   5  17      292.20      306.10     42.24 o 
   1   5  17      945.60     1089.63     58.21 o 
   2   5  17      702.75      669.40     25.09 o 
   3   5  17       70.34       46.65     15.85 o 
   4   5  17      535.47      535.65     26.13 o 
  -4   6  17       37.10       41.46     19.08 o 
  -3   6  17      309.12      315.62     24.65 o 
  -2   6  17      383.02      417.28     24.02 o 
  -1   6  17      500.75      507.88     36.36 o 
   0   6  17      592.34      665.45     78.90 o 
   1   6  17      484.07      478.91     28.45 o 
   2   6  17      402.65      388.29     31.66 o 
   3   6  17      297.79      277.26     22.00 o 
   4   6  17       52.98       35.59     16.69 o 
  -3   7  17      127.63      151.96     20.95 o 
  -2   7  17      380.68      449.19     25.07 o 
  -1   7  17      223.10      287.26     34.93 o 
   0   7  17      372.52      365.12     59.00 o 
   1   7  17      230.21      243.61     34.26 o 
   2   7  17      342.08      352.22     35.70 o 
   3   7  17      141.14      119.20     26.46 o 
  -2   8  17       22.79       29.27     17.77 o 
  -1   8  17      372.72      474.82     36.88 o 
   0   8  17      198.17      248.33     19.70 o 
   1   8  17      343.00      378.04     64.06 o 
   2   8  17       22.31       11.82     12.67 o 
  -1   9  17        6.13       26.09     26.99 o 
   0   9  17      318.35      379.47     36.51 o 
   1   9  17        5.58       12.62     16.22 o 
   0   0  18      666.56      715.00     34.18 o 
   1   0  18      241.21      248.73     26.91 o 
   2   0  18      768.52      725.49     24.70 o 
   3   0  18      350.94      395.43     22.73 o 
   4   0  18      122.54      164.23     19.33 o 
  -4   1  18      326.46      357.37     38.64 o 
  -3   1  18      468.00      541.43     31.45 o 
  -2   1  18      380.68      383.84     22.18 o 
  -1   1  18      577.45      535.76     34.71 o 
   0   1  18        1.57      -19.63     13.08 o 
   1   1  18      639.08      663.12     29.95 o 
   2   1  18      357.01      344.97     29.91 o 
   3   1  18      502.11      563.41     24.63 o 
   4   1  18      326.55      388.61     24.01 o 
  -4   2  18      354.52      368.06     24.84 o 
  -3   2  18      704.94      760.55     29.72 o 
  -2   2  18       43.10       24.28     15.03 o 
  -1   2  18       90.81       62.59     23.39 o 
   0   2  18      163.61      130.39     16.12 o 
   1   2  18       97.36       80.67     15.66 o 
   2   2  18       79.69       54.60     22.75 o 
   3   2  18      683.23      694.85     29.91 o 
   4   2  18      376.11      410.87     24.40 o 
  -4   3  18      190.53      191.83     20.50 o 
  -3   3  18      134.64      138.06     18.68 o 
  -2   3  18      162.06      174.32     18.21 o 
  -1   3  18       44.86       37.93     23.16 o 
   0   3  18      390.56      357.50     26.61 o 
   1   3  18       27.33        1.31     14.41 o 
   2   3  18      148.00      133.66     16.71 o 
   3   3  18      129.32      114.71     17.26 o 
   4   3  18      193.26      200.09     19.82 o 
  -3   4  18       72.37       56.36     17.89 o 
  -2   4  18       39.95       45.90     16.31 o 
  -1   4  18      424.17      461.85     34.86 o 
   0   4  18      224.24      194.86     17.94 o 
   1   4  18      445.97      483.73     24.14 o 
   2   4  18       43.82       21.61     20.35 o 
   3   4  18       59.13       47.02     15.92 o 
  -3   5  18      218.62      218.56     24.89 o 
  -2   5  18       89.93       90.99     25.97 o 
  -1   5  18      210.96      233.44     28.64 o 
   0   5  18       20.22      -18.24     14.31 o 
   1   5  18      217.15      233.31     19.05 o 
   2   5  18       88.78       26.19     15.25 o 
   3   5  18      207.56      196.60     21.55 o 
  -2   6  18      120.95      132.69     19.17 o 
  -1   6  18       75.34       95.65     26.84 o 
   0   6  18        7.01      -24.81     22.79 o 
   1   6  18       63.45       28.99     16.27 o 
   2   6  18      129.68       89.40     16.73 o 
  -2   7  18      261.49      298.83     24.13 o 
  -1   7  18        5.66       -4.95     24.66 o 
   0   7  18      139.62      148.95     27.81 o 
   1   7  18        1.40      -14.47     15.38 o 
   2   7  18      256.90      232.33     19.43 o 
   1   0  19       31.93       19.87     22.49 o 
   2   0  19        4.65       14.84     22.11 o 
   3   0  19       16.34       24.60     15.80 o 
  -3   1  19      181.88      190.62     19.49 o 
  -2   1  19      122.02      128.64     26.09 o 
  -1   1  19       11.20        2.92     21.89 o 
   0   1  19      714.70      792.65     26.47 o 
   1   1  19       15.88       35.91     21.74 o 
   2   1  19      112.29      129.91     25.04 o 
   3   1  19      163.27      168.52     18.43 o 
  -3   2  19      201.98      217.68     19.94 o 
  -2   2  19       45.36       64.02     25.04 o 
  -1   2  19      477.11      529.09     35.53 o 
   0   2  19       30.34       67.69     23.43 o 
   1   2  19      442.12      457.05     33.51 o 
   2   2  19       34.51       25.64     22.49 o 
   3   2  19      232.50      280.31     22.54 o 
  -2   3  19      333.56      336.06     35.01 o 
  -1   3  19      244.56      302.10     33.73 o 
   0   3  19      630.24      700.36     25.70 o 
   1   3  19      275.07      298.34     24.29 o 
   2   3  19      336.52      353.30     33.58 o 
  -2   4  19      169.35      175.71     29.91 o 
  -1   4  19      150.46      163.05     28.26 o 
   0   4  19       82.45       63.84     16.34 o 
   1   4  19      178.66      171.28     18.68 o 
   2   4  19      170.42      163.50     27.29 o 
  -1   5  19      284.05      288.31     35.31 o 
   0   5  19        2.30      -30.21     23.31 o 
   1   5  19      300.52      298.82     29.87 o 
   0   0  20     1123.28     1271.16     43.63 o 
   0   1  20      150.26      236.47     33.17 o 
                                                 
